# Supplementary material for: Identification of 3′ gene ends using transcriptional and genomic conservation across vertebrates
Source: BMC Genomics. 2012 Dec 18;13:708. doi: 10.1186/1471-2164-13-708 (PMC3564943; doi:10.1186/1471-2164-13-708)
Supplement: Additional file 2: Table S1 — Lists the putative PASs identified with high CDI. [file 1471-2164-13-708-S2.xlsx]

## Sheet: Additional Table 1
Chromosome	Position	Strand	CDI	Closest Ensembl transcript	Supporting transcripts			Updated
					RefSeq	Trans	Trans RefSeq
chr10	78629359	-	4.6986	ENST00000372403	1	0	0
chr9	16409500	-	4.3706	ENST00000380672	1	0	0
chr8	56454701	+	4.1732	ENST00000518261	0	0	0
chr1	7829764	+	4.1402	ENST00000490905	1	2	2
chr18	44043102	+	3.8866	ENST00000269439	0	0	2
chr3	114033346	-	3.8292	ENST00000385036	0	0	0
chr8	2792875	-	3.7597	ENST00000335551	1	1	1
chr17	55762045	+	3.5128	ENST00000442934	0	0	1
chr4	31148421	+	3.4156	ENST00000511884	2	0	0
chr10	108333663	-	3.3899	ENST00000369698	0	1	1
chr2	74335303	+	3.2546	ENST00000409262	1	0	1
chr19	31204492	+	3.0335	ENST00000411216	0	0	0
chr2	230631097	-	2.9379	ENST00000283943	0	2	1
chr1	156041803	-	2.898	ENST00000532414	1	0	0
chr3	32939315	+	2.8864	ENST00000383763	0	0	0
chr11	115044345	-	2.8322	ENST00000537140	2	2	4
chrX	41093245	+	2.8219	ENST00000324545	0	0	0
chr2	111926020	+	2.7725	ENST00000393256	14	0	3
chr13	114295785	+	2.7554	ENST00000375370	2	8	2
chr20	30591189	+	2.7084	ENST00000217299	0	0	0	lincRNA
chr10	93806448	-	2.6918	ENST00000394210	0	0	0
chr12	22843580	+	2.6705	ENST00000266517	1	0	2
chr22	18037847	+	2.6437	ENST00000262608	0	0	1
chr12	52206648	+	2.641	ENST00000354534	2	0	2	lincRNA
chr6	43244401	+	2.6139	ENST00000259750	0	0	0
chr16	17196180	-	2.6008	ENST00000261381	1	0	0
chr1	245872733	+	2.5876	ENST00000366518	0	0	0	3'UTR(KIF26B)
chr11	119178858	+	2.5821	ENST00000264033	1	0	0
chr13	96447216	+	2.4823	ENST00000376795	1	0	1
chr13	99059748	+	2.4821	ENST00000496052	0	0	0
chr17	62538399	-	2.471	ENST00000262435	0	0	2
chrX	110470588	+	2.4368	ENST00000519681	0	0	0
chr13	67775146	-	2.3472	ENST00000456367	0	0	0
chr3	38534631	+	2.326	ENST00000352511	1	0	0
chr5	156194799	+	2.3008	ENST00000435422	2	0	0
chr8	42885681	+	2.2935	ENST00000534420	1	0	1
chr17	44839933	-	2.2843	ENST00000225512	0	3	2	3'UTR(WNT3)
chr17	17095961	+	2.2758	ENST00000255403	2	0	2	lincRNA
chr3	140296239	+	2.2737	ENST00000458420	0	0	0	lincRNA
chr9	127279553	-	2.2522	ENST00000487099	0	1	3
chr9	77308093	+	2.2077	ENST00000396204	0	0	0
chr8	133133105	-	2.2046	ENST00000388996	2	0	0
chr1	38275238	-	2.1819	ENST00000373036	1	0	0
chr5	174867041	-	2.1521	ENST00000393752	0	0	0
chr5	74666928	-	2.1443	ENST00000357457	3	0	3
chr9	127704886	-	2.1435	ENST00000421514	2	0	1
chr10	70460551	+	2.1412	ENST00000373644	0	0	1	lincRNA
chr1	36538101	+	2.1319	ENST00000246314	0	0	0
chr17	55938958	-	2.1064	ENST00000360238	0	2	1
chr20	47980415	-	2.1054	ENST00000371741	0	0	0	lincRNA (KCNB1)
chr16	80631795	-	2.0872	ENST00000299564	0	0	0	lincRNA
chr7	5390919	-	2.0711	ENST00000430969	0	1	1
chr16	49311834	-	2.0548	ENST00000219197	1	3	1
chr9	136895431	-	2.0501	ENST00000303407	1	0	4
chr9	73143975	-	2.0459	ENST00000377111	0	0	0
chr12	53584647	+	2.0437	ENST00000416904	1	4	1
chr20	3907956	-	2.0289	ENST00000336095	0	1	1
chr12	122631894	+	2.0141	ENST00000319080	0	4	1
chr17	64806860	+	1.9886	ENST00000413366	1	0	1
chr5	153193428	+	1.9692	ENST00000285900	2	2	2
chr14	71189243	-	1.9675	ENST00000554752	0	0	0	3'UTR(MAP3K9)
chr9	72042448	-	1.9479	ENST00000457328	1	2	1
chr12	41466213	+	1.9337	ENST00000551295	2	1	3
chr17	21323182	+	1.9316	ENST00000331718	1	0	0
chr2	197059093	-	1.9095	ENST00000260983	0	0	1
chr16	2047655	-	1.8989	ENST00000431526	0	4	1	3'UTR(ZNF598)
chr12	117293948	-	1.8974	ENST00000552092	0	1	2
chr17	45762871	+	1.8949	ENST00000290158	0	1	1
chr3	169805371	-	1.8862	ENST00000484068	1	0	4
chr5	178547172	-	1.8825	ENST00000251582	0	2	0
chr7	17830384	-	1.8629	ENST00000409389	1	1	1
chrY	21152557	-	1.8605	ENST00000454875	0	0	0
chr1	48226199	-	1.8531	ENST00000438589	1	0	1
chr8	73862678	+	1.8331	ENST00000523207	0	0	0	lincRNA
chr3	65339199	-	1.8281	ENST00000330909	0	1	3
chr7	30124276	+	1.8153	ENST00000429020	1	0	2
chr5	100142906	-	1.8148	ENST00000231461	0	3	1
chr5	149432696	+	1.796	ENST00000502717	1	10	2
chr13	107820882	-	1.7729	ENST00000375915	1	3	2
chr3	150184205	+	1.7642	ENST00000361875	0	0	1	lincRNA
chr16	81424408	+	1.7635	ENST00000248272	0	0	0	lincRNA
chrX	18653537	+	1.7441	ENST00000379996	0	0	0
chr16	24561977	+	1.7349	ENST00000381039	0	2	1
chr12	12048336	+	1.7072	ENST00000396373	1	3	1
chrX	82767135	+	1.7038	ENST00000373200	0	0	0
chr15	90808708	+	1.7004	ENST00000438251	0	3	2
chr1	214522038	-	1.6888	ENST00000443622	1	0	1
chr22	43903725	+	1.6772	ENST00000417669	0	7	2
chr3	51702675	+	1.6741	ENST00000419358	0	0	1
chr17	56168588	+	1.6669	ENST00000240343	0	9	3
chr14	101204561	+	1.6592	ENST00000341267	0	4	0
chr12	49223543	-	1.6503	ENST00000550834	1	4	2
chr2	69685128	-	1.6432	ENST00000339092	1	0	2
chr9	136896719	+	1.641	ENST00000552018	1	0	0
chr1	113674881	+	1.6205	ENST00000492207	0	2	1
chr8	81880044	-	1.6185	ENST00000523463	1	0	0
chr20	60515672	+	1.6046	ENST00000543233	3	0	1
chr7	74800786	-	1.5977	ENST00000426327	0	0	0
chr16	83830196	+	1.5748	ENST00000540531	4	3	1	3'UTR(CDH3)
chr5	139499001	+	1.5582	ENST00000331327	0	0	0
chr15	33057746	-	1.5575	ENST00000334528	1	0	2	3'UTR(FMN1)
chr2	230628552	-	1.5413	ENST00000283943	0	0	1
chr5	179338652	-	1.5333	ENST00000522208	0	0	0
chr1	28089627	+	1.5277	ENST00000373949	0	2	4
chr12	110288749	-	1.5244	ENST00000318348	1	6	2
chr1	162756381	+	1.5227	ENST00000367922	0	0	1
chr5	122529959	+	1.516	ENST00000407847	0	0	0
chr17	42753167	+	1.5114	ENST00000472403	1	0	1
chr2	242386564	+	1.5079	ENST00000264042	0	0	0
chr12	63037761	-	1.5026	ENST00000228705	1	0	1
chr11	106544744	-	1.4855	ENST00000526355	2	0	0	lincRNA
chr1	204187979	-	1.4852	ENST00000272203	1	0	2
chr2	145196416	-	1.4803	ENST00000558170	0	0	0
chr12	46576837	-	1.4671	ENST00000439706	2	0	0
chr13	42817032	+	1.4668	ENST00000498255	0	0	0
chr3	124445171	+	1.4643	ENST00000291478	0	0	0	lincRNA
chr9	19507454	-	1.4553	ENST00000286344	2	0	2
chr1	197122812	-	1.4527	ENST00000467322	1	0	1
chr4	83404328	-	1.4498	ENST00000449862	0	6	3
chr4	141780960	-	1.4438	ENST00000306799	0	0	0
chr7	129775559	+	1.4433	ENST00000335420	1	1	1
chr1	23247992	+	1.4332	ENST00000400191	0	0	0
chr1	1570948	-	1.4184	ENST00000317673	0	8	2
chr12	109991541	-	1.4171	ENST00000545712	2	1	1
chr10	102313674	+	1.3982	ENST00000299163	1	1	1
chr6	99720794	-	1.385	ENST00000389677	1	0	1
chr6	96663487	+	1.3748	ENST00000302103	1	0	1
chr19	3469195	+	1.3667	ENST00000269778	5	1	2
chr2	25956621	-	1.3394	ENST00000435504	0	0	0
chr1	22443805	-	1.3377	ENST00000290167	1	0	0
chr11	67025552	+	1.3376	ENST00000524657	3	2	4
chr22	43593285	-	1.332	ENST00000360835	0	0	1
chr20	43061484	+	1.331	ENST00000338692	0	2	2
chr16	9205958	+	1.3293	ENST00000327827	0	0	0
chr1	87814605	+	1.319	ENST00000370544	1	0	0
chr17	906263	+	1.3164	ENST00000327158	0	2	1
chr14	74168661	+	1.3157	ENST00000555637	0	1	1
chr7	19042038	+	1.3138	ENST00000406451	0	2	0	lincRNA
chr8	70579280	-	1.3002	ENST00000260126	0	0	1	lincRNA
chr12	29488548	+	1.2952	ENST00000551193	0	2	1
chr18	57098170	-	1.2928	ENST00000398179	1	1	1
chr12	124246300	+	1.2633	ENST00000330342	1	1	0
chr1	225674530	-	1.2409	ENST00000432338	2	0	0
chr1	27184092	+	1.2047	ENST00000488397	0	0	0
chr2	152338684	+	1.2017	ENST00000454583	0	0	0
chr17	62116501	-	1.1819	ENST00000433197	0	1	0
chr16	15795770	+	1.1749	ENST00000342673	0	9	3
chr11	73386683	-	1.1729	ENST00000310653	4	1	1
chr2	198254507	-	1.1641	ENST00000335508	0	2	1
chr12	22346324	-	1.1474	ENST00000544732	1	0	1
chr4	56294069	-	1.1451	ENST00000511124	0	0	0	3'UTR(CLOCK)
chr10	60130508	+	1.1366	ENST00000373910	2	0	0
chr9	123521474	-	1.1276	ENST00000493559	0	0	0
chr10	104433483	-	1.1248	ENST00000260746	1	0	0
chr12	31943549	-	1.1149	ENST00000340398	0	0	0
chr1	179889211	+	1.1078	ENST00000271583	1	0	3
chr9	103218650	+	1.1076	ENST00000502978	0	0	0
chr17	17746824	-	1.1065	ENST00000318094	2	3	2
chr12	95414057	-	1.1065	ENST00000333003	1	2	2
chr17	1472560	-	1.0953	ENST00000301335	0	0	0
chr2	69698057	-	1.0837	ENST00000409068	0	3	0
chr5	143865248	+	1.0813	ENST00000507359	0	0	0	lincRNA
chr13	53275044	+	1.0657	ENST00000310528	0	0	0
chr13	47327174	+	1.0611	ENST00000311191	1	2	1
chr6	166718787	-	1.0538	ENST00000322583	0	1	2
chr22	44568642	+	1.0516	ENST00000338758	0	0	1
chr3	53847178	-	1.0506	ENST00000315251	0	3	3
chr5	153840612	+	1.0485	ENST00000426761	4	0	0
chr4	134075029	+	1.0213	ENST00000394248	0	0	0
chr7	77412338	+	1.0203	ENST00000334955	0	0	1
chr16	20866218	-	1.0174	ENST00000324344	0	2	3
chr16	88601571	+	1.0141	ENST00000319555	1	1	1	3'UTR(ZFPM1)
chr9	111892572	-	1.0109	ENST00000374581	0	0	0	lincRNA
chr7	72983273	-	1.0067	ENST00000424598	1	4	2
chr16	9207037	+	1.0065	ENST00000327827	0	0	0	lincRNA
chr13	47405682	-	1.0029	ENST00000378688	2	0	0
chr1	166882441	-	0.9911	ENST00000271417	1	1	1
chr17	76791733	-	0.9859	ENST00000312010	0	1	2
chr17	36956693	-	0.9686	ENST00000225428	0	3	2
chr14	55536266	+	0.9582	ENST00000395468	0	4	1
chr14	45393526	-	0.9394	ENST00000396128	1	0	0
chr16	56382047	+	0.9331	ENST00000262493	1	0	1	3'UTR(GNAO1)
chr6	157531894	+	0.9329	ENST00000275248	2	0	0
chr2	70883915	-	0.91	ENST00000403045	0	1	0
chr3	100941389	-	0.9055	ENST00000193391	1	2	1
chr2	64119281	-	0.897	ENST00000354504	0	9	4
chr17	38286562	+	0.8891	ENST00000339569	0	2	0
chr1	149909704	-	0.8885	ENST00000369135	0	0	2
chr14	95648276	-	0.8841	ENST00000556796	1	0	2
chr16	24566259	+	0.8616	ENST00000381039	0	1	1
chr1	233119180	-	0.8575	ENST00000496675	0	4	1
chr3	53847760	+	0.853	ENST00000288139	0	2	2
chr2	219921577	-	0.8479	ENST00000295731	0	1	0
chr9	117546932	-	0.8376	ENST00000374044	1	0	1
chr4	7059679	+	0.8375	ENST00000310074	1	2	1
chr3	17198653	-	0.8145	ENST00000253692	3	2	1
chr17	80448413	+	0.7855	ENST00000309794	0	2	2
chr4	119632601	+	0.7792	ENST00000388822	0	5	3
chr3	28799828	+	0.7555	ENST00000432518	1	0	0
chr2	145142057	-	0.7023	ENST00000392860	2	0	1
