# Supplementary material for: Identification of 3′ gene ends using transcriptional and genomic conservation across vertebrates
Source: BMC Genomics. 2012 Dec 18;13:708. doi: 10.1186/1471-2164-13-708 (PMC3564943; doi:10.1186/1471-2164-13-708)
Supplement: Additional file 5: Table S2 — List the putative PASs identified with CD higher than 50% in humans. [file 1471-2164-13-708-S5.xlsx]

## Sheet: Additional Table 2
Chromosome	Position	strand	TransMap transcript	Ensembl transcript	CD	Tissue	Support		Updated
							RefSeq	Trans RefSeq
chr2	25382006	+	BC075650.1-1.1	ENST00000403714	98.8338	brain	1	1	lincRNA
chr9	72042455	-	AK147583.1-1.1	ENST00000265381	98.5876	brain	1	1
chr19	3123994	+	AK143685.1-1.1	ENST00000078429	98.4658	adipose	0	1
chr19	3469208	+	AK147496.1-1.1	ENST00000341919	98.3449	muscle	5	2
chr17	17746823	-	BC127266.1-1.1	ENST00000379504	97.3454	heart	2	2
chr6	45866193	-	AF323174.1-1.1	ENST00000339561	97.1831	muscle	3	2
chr19	16800842	+	EF988666.1-1.1	ENST00000187762	96.3035	brain	0	2
chr10	102985955	-	AK144562.1-1.1	ENST00000370193	96.139	muscle	0	0
chr17	55938950	-	BC142531.1-1.1	ENST00000407144	95.9596	muscle	0	1
chr22	43903732	+	AK159045.1-1.1	ENST00000417669	95.279	brain	0	2
chr7	128594240	-	BC064646.1-1.1	ENST00000393245	95.0495	heart	3	2
chr2	237040434	+	AK147503.1-1.1	ENST00000304032	93.7166	brain	2	2
chr20	43061485	+	BC039220.1-1.1	ENST00000443598	93.2646	colon	0	2
chrX	105276431	-	AK149459.1-1.1	ENST00000372563	92.8105	liver	0	0
chr6	13290702	+	BC061691.1-1.1	ENST00000489548	92.2217	brain	0	3
chr16	83830197	+	M81779.1-1.1	ENST00000540531	91.7889	heart	4	0	CDH13
chr12	122631890	+	BC060733.1-1.1	ENST00000319080	91.5396	muscle	0	1
chr3	186935068	-	AJ457084.1-1.1	ENST00000337774	91.0653	liver	0	1
chr3	129025028	+	CR925946.1-1.1	ENST00000502878	90.7029	muscle	0	1
chr17	38286560	+	BC055715.1-1.1	ENST00000339569	88.2353	muscle	0	0
chr17	72447795	+	BC168227.1-1.1	ENST00000392628	88.197	liver	0	1
chr1	7829765	+	AK147482.1-1.1	ENST00000303635	87.7799	brain	1	2
chr17	45762872	+	D67015.1-1.1	ENST00000290158	87.7268	muscle	0	1
chr19	50343641	+	AK090026.1-1.1	ENST00000355584	86.8536	muscle	0	0
chr9	87641973	+	AK147391.1-1.1	ENST00000376213	86.7359	brain	0	0
chr3	17198657	-	BC043113.1-1.1	ENST00000253692	85.3344	brain	3	1
chr3	9540049	-	AK220449.1-1.1	ENST00000287585	84.6983	brain	1	2
chr7	6696061	+	BC060099.1-1.1	ENST00000382252	84.6619	adipose	0	0	lincRNA
chr1	168171347	+	BC058250.1-1.1	ENST00000367830	84.4667	brain	1	1
chr8	145554227	-	BC057562.1-1.1	ENST00000332135	84.0144	brain	0	1
chr10	48411772	-	AK147029.1-1.1	ENST00000249598	83.3965	liver	0	1
chr1	210851656	-	AK147461.1-1.1	ENST00000271751	82.3092	brain	2	3
chr11	35832603	+	BC045602.1-1.1	ENST00000299413	82.2136	adipose	0	1
chr5	79434717	-	BC062131.1-1.1	ENST00000507668	81.7615	testes	0	2
chr12	12627154	-	AF345954.1-1.1	ENST00000228862	81.4815	liver	0	3
chr11	122940824	-	AF302047.1-1.1	ENST00000448775	80.2715	colon	0	1
chr17	56168591	+	BC040822.1-1.1	ENST00000240343	78.6228	heart	0	3
chr10	15117400	-	BC102899.1-1.1	ENST00000378211	78.5668	brain	0	1
chr4	83404321	-	BC169066.1-1.1	ENST00000449862	76.6362	brain	0	3
chr8	26270644	+	AB077364.1-1.1	ENST00000523949	75.5769	brain	0	0
chr4	89178771	-	BC092238.1-1.1	ENST00000295908	75.3247	heart	0	1
chr7	76145846	+	AK157647.1-1.1	ENST00000419923	75.0233	testes	0	1
chr7	123279477	+	AK079418.1-1.1	ENST00000451558	74.574	heart	0	0
chr16	15795796	+	AK012830.1-1.1	ENST00000396355	74.5607	testes	0	0
chr17	76791725	-	AK028915.1-1.1	ENST00000312010	74.0113	colon	0	2
chr5	659976	-	BC054803.1-1.1	ENST00000360578	73.9514	brain	1	2
chr10	71162639	-	BC116083.1-1.1	ENST00000373307	73.5265	colon	0	0
chr2	74379726	-	CR859077.1-1.1	ENST00000396049	72.6415	adipose	0	2
chr2	70883916	-	AK147544.1-1.1	ENST00000403045	72.1994	brain	0	0
chr14	94746796	-	CR858006.1-1.1	ENST00000554723	71.547	liver	0	1
chr13	47327177	+	AK129264.1-1.1	ENST00000311191	71.0975	testes	1	1
chr7	129775545	+	BC060132.1-1.1	ENST00000463413	70.8055	brain	1	1
chr15	89941719	+	AK032343.1-1.1	ENST00000558754	70.2847	testes	1	0
chr19	975931	+	AK154956.1-1.1	ENST00000263620	69.7778	adipose	0	1
chr3	65339201	-	AK147358.1-1.1	ENST00000330909	69.4493	brain	0	3
chr17	44839939	-	AK132516.1-1.1	ENST00000225512	69.0422	testes	0	1	WNT3
chr7	72983281	-	CR857762.1-1.1	ENST00000459913	68.5028	testes	1	2
chr8	124656618	-	BC091195.1-1.1	ENST00000325995	68.1185	heart	0	1
chr19	41456576	+	M92447.1-1.2	ENST00000541697	68.0585	liver	1	3
chr10	1223258	-	BC059822.1-1.1	ENST00000381312	67.5322	brain	1	0
chr10	108333665	-	AK046724.1-1.1	ENST00000263054	67.4404	colon	0	1
chrX	40486227	-	BC051146.1-1.1	ENST00000378426	67.088	adipose	0	1
chr18	46567863	-	CR858896.1-1.1	ENST00000418472	66.5511	muscle	0	1
chr2	75273584	-	BC098332.1-1.1	ENST00000409848	65.0038	adipose	1	1
chr14	101204560	+	EU434915.1-1.1	ENST00000392848	64.7799	testes	0	0
chr16	20866247	-	CR857932.1-1.1	ENST00000324344	64.7395	adipose	0	3
chr19	15347649	-	AF461395.1-1.1	ENST00000371835	64.6697	liver	0	1
chr12	12048321	+	AK155752.1-1.1	ENST00000396373	64.6027	adipose	1	1
chr2	25450739	-	AK147263.1-1.1	ENST00000321117	62.8208	testes	0	0
chrX	48467257	+	BC108332.1-1.1	ENST00000218056	61.0446	brain	0	1
chr5	145960134	-	AK079059.1-1.1	ENST00000394413	58.9832	brain	0	0
chr11	74721625	+	AB026842.1-1.1	ENST00000294064	58.7092	muscle	0	1
chr19	2287164	-	BC072620.1-1.1	ENST00000404279	58.6815	brain	0	1
chr2	27379842	+	AF142405.1-1.1	ENST00000407815	58.3123	testes	0	1
chr1	53150080	-	AK168902.1-1.1	ENST00000371538	58.014	liver	0	0
chr17	65693372	+	BC082333.1-1.1	ENST00000299954	56.3456	brain	0	1
chr5	10437961	+	BC059190.1-1.1	ENST00000512449	55.9514	muscle	0	1
chr10	102313678	+	AK154774.1-1.1	ENST00000478787	55.9132	testes	1	1
chr19	16511399	-	BC015259.1-1.1	ENST00000248070	54.3278	colon	0	1
chr8	79631997	+	BC087731.1-1.1	ENST00000263849	53.3742	brain	1	2
chr1	166882436	-	FJ024494.1-1.1	ENST00000271417	51.6898	testes	1	1
chr4	140638181	-	AK173269.1-1.1	ENST00000509479	50.9611	adipose	0	1
chr14	55536258	+	BC089366.1-1.1	ENST00000395468	50.7364	brain	0	1
chr14	74168649	+	BC070454.1-1.1	ENST00000311089	49.5925	brain	0	1
