# Supplementary material for: Identification of 3′ gene ends using transcriptional and genomic conservation across vertebrates
Source: BMC Genomics. 2012 Dec 18;13:708. doi: 10.1186/1471-2164-13-708 (PMC3564943; doi:10.1186/1471-2164-13-708)
Supplement: Additional file 6: Table S3 — List the putative PASs identified with CD higher than 50% in rats. [file 1471-2164-13-708-S6.xlsx]

## Sheet: Additional Table 3 b
Chromosome	Position	Strand	TransMap transcript	Ensembl Transcript	CD	Support		Updated
						RefSeq	Trans RefSeq
chr19	20050410	-	D25538.1-1.1	NM_053396	50.0814	0	1
chr8	45401355	-	AK084854.1-1.1	NM_001014089	50.1835	0	2
chr15	36583334	-	AK055408.1-1.1	NM_001134990	50.3186	0	0
chr19	10052976	+	AK125922.1-1.1	NM_001107409	50.4039	0	0
chrX	121104510	-	CR749278.1-1.1	NM_001169129	50.5046	0	4
chr8	71153523	-	AK155621.1-1.1	NM_153317	50.7388	0	0
chr1	227078168	+	AL832683.1-1.1	NM_001105760	50.7512	0	1
chr2	164325272	-	BC099977.1-1.1	NM_022942	50.8756	0	1
chr17	16092833	-	AK096568.1-1.1	NM_207165	51.0285	0	1
chr1	249622827	+	AK154774.1-1.1	NM_001113749	51.0876	0	2
chr19	41062517	+	CR627404.1-1.1	NM_001107430	51.4739	0	1
chr4	177845293	+	AB209384.1-1.1	NM_001106626	51.5695	0	2
chr3	170498096	-	BC046786.1-1.1	NM_053980	51.715	0	5
chr4	2227298	-	AL832196.1-1.1	NM_001191859	51.7867	0	2
chr19	26402954	-	AK034525.1-1.1	NM_001109472	51.836	0	0
chrX	64200393	-	BC030786.2-1.1	NM_001191888	51.9757	0	4
chr11	43737048	+	BC151644.1-1.1	NM_001107100	52.0138	0	2
chr8	126468075	+	BX647199.1-1.1	NM_001134565	52.0694	0	1
chr10	10509545	-	AB007880.2-1.1	NM_001135710	52.3072	0	1
chr15	44170393	+	AK172989.1-1.1	NM_213626	52.3367	0	1
chr1	154548083	+	AB018413.1-1.1	NM_053417	52.375	0	2
chr5	78041173	+	AK147437.1-1.1	NM_001106651	52.6271	0	2
chr1	136166668	-	BC055006.1-1.1	NM_001107527	52.6391	0	1
chr13	40981297	+	EF199840.1-1.1	NM_001012025	52.7578	0	0
chr18	15781191	-	AY832930.1-1.1	NM_182955	52.7778	0	1
chrX	44748804	-	AK160120.1-1.1	NM_022927	52.7822	0	2
chr6	105000517	+	BC031804.1-1.1	NM_001002835	52.7899	0	2
chr10	32078591	-	BX537948.1-1.1	NM_001109029	52.8097	0	0
chr19	50483914	+	AK133157.1-1.1	NM_001107436	52.9951	0	4
chr11	70590701	+	BC086650.1-1.1	NM_053306	53.0137	0	1
chr5	161983160	-	BC032768.1-1.1	NM_001077648	53.0259	0	2
chr9	78203941	+	BC133426.1-1.1	NM_212526	53.1098	0	3
chr10	36383549	-	AK220194.1-1.1	NM_023988	53.1421	0	1
chr13	44638178	+	BC019395.1-1.1	NM_001109328	53.1963	0	1
chr3	170101677	+	BC000786.1-1.1	NM_145090	53.269	0	2
chr15	40049206	-	AK028146.1-1.1	NM_001044229	53.336	0	3
chr1	212483221	+	AK161298.1-1.1	NM_134411	53.56	0	2
chr3	149499164	+	AK042123.1-1.1	NM_001191072	53.7926	0	0
chr9	101224598	-	BC118089.1-1.1	NM_053903	54.0782	0	1
chr12	26821743	+	BC052469.1-1.1	NM_001025112	54.0944	0	2
chr4	126348873	+	BC030715.1-1.1	NM_017323	54.1313	0	1
chr10	45515757	-	AK151225.1-1.1	NM_022518	54.4139	0	9
chr5	2285268	-	BC019796.1-1.1	NM_181478	54.529	0	1
chr9	77802037	+	BC049995.1-1.1	NM_001191811	54.5995	0	1
chr13	94641600	-	BC052431.1-1.1	NM_001025762	54.8631	0	1
chr9	38619038	+	BC049091.1-1.1	NM_001108794	55.0137	0	1
chr7	49931758	-	AB024494.1-1.1	NM_001039340	55.0221	0	2
chr3	67879969	-	BC093062.1-1.1	NM_001007643	55.0265	0	4
chr20	10044412	+	BC052701.1-1.1	NM_001013074	55.0878	0	3
chr4	38395887	-	AK148477.1-1.1	NM_001004267	55.1124	0	0
chr7	115140195	-	AK044929.1-1.1	NM_001079895	55.1617	0	0
chr1	45034069	+	AF090402.1-1.1	NM_001115021	55.1895	0	0
chr16	32519618	+	BC057133.1-1.1	NM_053363	55.2074	0	0
chr20	28041115	-	BC041575.1-1.1	NM_181639	55.2439	0	3
chr8	48026711	+	BC008810.2-1.1	NM_001108760	55.4169	0	1
chr5	74655135	-	AF153419.2-1.1	NM_080899	55.5091	0	1
chr7	135248865	-	AK163914.1-1.1	NM_138832	55.5196	0	0
chr14	18045096	-	AK022311.1-1.1	NM_173114	55.6049	0	1
chr8	112830806	+	AF417493.1-1.1	NM_207616	55.658	0	0
chr2	180861349	+	BC140484.1-1.1	NM_001109185	55.7362	0	5
chr2	172449977	-	BC123491.1-1.1	NM_053296	55.9869	0	1
chr7	119781995	+	BX648018.1-1.1	NM_001130582	56.3315	0	0
chr4	2230455	-	AK056415.1-1.1	NM_001191859	56.3667	0	0
chr13	66778360	-	AF312864.1-1.1	NM_001105959	56.4306	0	2
chr1	245889874	+	AK030601.1-1.1	NM_022587	56.7413	0	1
chr1	82729088	+	AK028871.1-1.1	NM_017093	56.8789	0	0
chr20	28092582	-	AK147603.1-1.1	NM_022207	57.1053	0	1
chr3	169128779	+	AB014593.1-1.1	NM_138918	57.2965	0	1
chr18	2228959	+	AB037744.1-1.1	NM_001107405	57.343	0	0
chrX	47816754	+	AK122244.1-1.1	NM_001106960	57.4747	0	1
chr1	121097902	-	BC062948.1-1.1	NM_001108915	57.6609	0	3
chr6	54202565	-	AK153678.1-1.1	NM_013149	57.7769	0	1
chr2	61273389	-	BC133098.1-1.1	NM_012868	57.7965	0	1
chr3	1515328	-	BC071613.1-1.1	NM_001134447	58.2551	0	1
chr5	79388183	+	BC150134.1-1.1	NM_133600	58.4691	0	3
chr4	50647156	-	CR933664.1-1.1	NM_012985	58.5147	0	0
chr12	12507235	-	BC060238.1-1.1	NM_001037219	58.5508	0	2
chr1	232656777	-	M25757.1-1.1	NM_013218	58.5551	0	1
chr10	98929961	-	BC036756.1-1.1	NM_001013119	59.0194	0	0
chr1	235998773	-	AB037181.1-1.1	NM_053646	59.0271	0	1
chr11	86696085	-	AL832064.1-1.1	NM_139263	59.0278	0	1
chr7	9996655	+	BC048903.1-1.1	NM_001040190	59.0949	0	2
chr9	9381339	+	D87077.2-1.1	NM_001106888	59.1531	0	0
chr8	113807740	+	AF533977.1-1.1	NM_019264	59.3198	0	1
chr1	82727602	+	AK144217.1-1.1	NM_017093	59.3573	0	2
chr3	119734222	-	D79990.1-1.1	NM_001037096	59.5036	0	3
chr19	22371320	-	BC053105.1-1.1	NM_001014152	59.587	0	3
chrX	25512076	-	X04011.1-1.1	NM_023965	59.6794	0	1
chr1	248734194	-	AJ303098.1-1.1	NM_053735	59.7043	0	2
chrX	25589056	-	Z32684.2-1.1	NM_001012227	59.7613	0	2
chr12	27467598	-	BC033455.1-1.1	NM_001004204	60.0355	0	1
chr11	63931941	+	AK129309.1-1.1	NM_001105879	60.0683	0	1
chr1	191706129	-	BC075813.1-1.1	NM_173310	60.089	0	1
chr7	129679046	-	AK147341.1-1.1	NM_133611	60.1339	0	2
chr5	156105001	-	AK168076.1-1.1	NM_171994	60.5169	0	6
chr13	43628563	-	CR749442.1-1.1	NM_080477	60.5621	0	2
chr17	15334376	+	BC055327.1-1.1	NM_001115024	60.5643	0	1
chr17	11490448	-	AK147391.1-1.1	NM_012731	60.6129	0	0
chr3	37259499	+	AK046778.1-1.1	NM_031610	60.6218	0	0
chr2	174092392	+	BC146864.1-1.1	NM_001135716	60.8754	0	0
chr13	47704644	-	AK132310.1-1.1	NM_001107178	60.9307	0	2
chr13	77685311	-	AB020627.2-1.1	NM_138538	60.939	0	0
chr16	5887142	+	BC066173.1-1.1	NM_001191831	61.1008	0	3
chr1	4425145	-	BC038042.1-1.1	NM_030843	61.166	0	0
chr15	56654463	-	AK094133.1-1.1	NM_001013187	61.4015	2	1
chr9	4652000	+	BC043113.1-1.1	NM_001134762	61.5557	0	4
chr10	66592361	+	AK173156.1-1.1	NM_173327	61.5671	0	0
chr9	7996471	+	AK143723.1-1.1	NM_012865	61.8321	0	4
chr6	21637130	-	BC026392.1-1.1	NM_138890	61.9441	0	4
chr14	20907524	-	BC038112.1-1.1	NM_001108357	61.9447	0	1
chr20	53229879	-	AK047667.1-1.1	NM_019309	62.0213	0	1
chr11	49687578	-	CR749655.1-1.1	NM_133601	62.0616	0	1
chr9	84167772	-	AL833470.1-1.1	NM_001108229	62.1287	0	0
chr10	93676747	-	BC153259.1-1.1	NM_001024793	62.1939	0	1
chr10	57887490	-	BC027842.1-1.1	NM_001105802	62.2159	0	1
chr9	81781038	+	AL512717.1-1.1	NM_001024891	62.2203	0	2
chr17	41157004	-	AK129048.1-1.1	NM_001137626	62.2315	0	2
chr6	108959096	-	BC032944.2-1.1	NM_001106744	62.2428	0	0
chr10	62612141	-	AK035084.1-1.1	NM_001047843	62.4148	0	2
chr3	52193370	+	DQ924536.1-1.1	NM_001134550	62.4826	0	3
chr1	15698138	-	AB209990.1-1.1	NM_080894	62.6587	0	1
chr1	76291268	-	BC105523.1-1.1	NM_001024897	62.7473	0	3
chr6	35939929	+	BC052465.1-1.1	NM_001106718	62.772	0	3
chr5	73295320	+	AK142280.1-1.1	NM_001025275	62.8906	0	2
chr5	153180338	+	BC021890.1-1.1	NM_177932	63.2237	0	2
chr2	179580198	+	AK155957.1-1.1	NM_001106450	63.2432	0	2
chr15	46461774	+	BC036489.1-1.1	NM_001107272	63.2806	0	3
chr10	3762843	-	AK074072.1-1.1	NM_001109526	63.2836	0	0
chr13	101292219	+	BC052505.1-1.1	NM_001040154	63.2953	0	1
chr20	18851719	+	AB058699.1-1.1	NM_001012076	63.3604	0	0
chr2	9849088	+	AK128603.1-1.1	NM_001108934	63.4597	0	2
chr15	22956237	+	AB028976.1-1.1	NM_001107254	63.6169	0	6
chr7	122203939	+	AK086633.1-1.1	NM_001004241	63.6395	0	0
chr5	9120546	+	CR936659.1-1.1	NM_176857	63.7077	0	0
chr10	27035441	-	AK136889.1-1.1	NM_183327	63.7565	0	2
chr14	85842914	-	BC049771.1-1.1	NM_053649	63.8449	0	2
chr12	8038079	+	AK004721.2-1.1	NM_019306	63.9375	0	1
chr9	59083684	-	AJ584699.1-1.1	NM_001108798	63.946	0	1
chr9	101736848	-	BC018548.2-1.1	NM_001108235	63.976	0	0
chr8	54376962	-	BC139816.1-1.1	NM_001191997	64.0518	0	0
chr7	139960934	+	BC040531.1-1.1	NM_199230	64.175	0	1
chr16	18825039	-	AB028955.2-1.1	NM_022861	64.3729	0	1
chr13	85773128	-	BC011464.1-1.1	NM_017235	64.4013	0	1
chr13	72758807	+	AK134211.1-1.1	NM_001113775	64.4094	0	0
chr2	242870824	-	AB007960.2-1.1	NM_001011929	64.5212	0	1
chr15	46463287	+	AK220357.1-1.1	NM_001107272	64.6647	0	0
chr3	114617869	+	CR749604.1-1.1	NM_001191742	64.7665	0	1
chr14	17590713	+	AB014560.1-1.1	NM_001013989	64.8473	0	9
chr11	66552626	-	AK154800.1-1.1	NM_198726	64.8515	1	0
chr14	17332521	+	AK029881.1-1.1	NM_001006958	64.8784	0	1
chr1	43149461	-	AF250293.1-1.1	NM_020093	65.0582	0	1
chr1	84292747	-	BC062119.1-1.1	NM_001173344	65.193	0	1
chr16	6663962	+	AB029496.1-1.1	NM_001100882	65.3167	0	1
chr5	162334449	+	BC056931.1-1.1	NM_001135782	65.3446	0	1
chr1	230907432	-	BC041111.1-1.1	NM_001025036	65.3683	0	1
chr3	132258399	+	BC057348.1-1.1	NM_012746	65.376	0	2
chr19	10792788	-	AB075852.1-1.1	NM_001100945	65.4996	0	2
chr9	65796228	-	AJ294535.1-1.1	NM_053723	65.5789	0	5
chr14	17291332	+	BC042178.1-1.1	NM_145672	65.7534	0	0
chr1	191028940	+	AL831821.2-1.1	NM_013084	65.7786	0	1
chr10	4323438	+	AK136025.1-1.1	NM_001008876	65.8872	0	0
chr14	61839240	-	BC123719.1-1.1	NM_001106008	66.0396	0	1
chr14	43491879	-	AY659966.1-1.1	NM_021671	66.1278	0	2
chr3	151555454	-	AK147259.1-1.1	NM_001047097	66.1401	0	0
chr10	47676719	-	AB028988.1-1.1	NM_021852	66.2437	0	4
chr8	125031543	-	AK225764.1-1.1	NM_133534	66.2991	0	2
chr19	25149337	+	AK012935.1-1.1	NM_134413	66.419	0	0
chr8	58585143	-	AK140071.1-1.1	NM_052806	66.43	0	1
chr7	28034746	+	AK004670.1-1.1	NM_001009430	66.5102	0	1
chr10	77491631	+	D63902.1-1.1	NM_001009536	66.5337	0	2
chr10	56186105	-	BC060779.1-1.1	NM_001191890	66.6067	0	1
chr3	59291801	+	AK048018.1-1.1	NM_001107735	66.7436	0	0
chr11	32619443	-	D43969.1-1.1	NM_017325	66.8907	0	6
chr13	51680040	-	AK035502.1-1.1	NM_001108346	67.2227	0	1
chr8	122175040	+	AK004873.1-1.1	NM_212524	67.4591	0	1
chr7	54736568	-	AK075399.1-1.1	NM_001106784	67.517	0	1
chr15	49803817	-	AK050414.1-1.1	NM_001013996	67.5978	0	1
chr7	73429750	-	CR627376.1-1.1	NM_001130543	67.6068	0	0
chr5	157714398	-	AB007928.2-1.1	NM_001191983	68.0615	0	1
chr20	27688100	+	AK024449.1-1.1	NM_001044300	68.1832	0	1
chr4	9907544	-	AK147530.1-1.1	NM_053621	68.4708	0	0
chr6	115251846	-	AB208948.1-1.1	NM_001135874	68.4729	0	1
chr10	40103764	+	AL832899.1-1.1	NM_001107003	68.5194	0	3
chr19	30040799	-	BC031460.1-1.1	NM_001108445	68.5379	0	1
chr8	28513544	+	BX537377.1-1.1	NM_053848	68.6091	0	2
chr3	164094657	-	AF305616.1-1.1	NM_001107807	68.6223	1	5
chr4	183495958	+	AY665468.1-1.1	NM_001191753	68.7005	0	3
chr5	160661415	-	CR749259.1-1.1	NM_001014194	68.7117	0	3
chr5	136041397	+	BC059213.1-1.1	NM_001106677	68.8024	0	2
chr16	70683453	+	AK162658.1-1.1	NM_001025130	68.9432	0	1
chr4	67957135	-	AB032973.2-1.1	NM_001044701	68.9858	0	1
chr10	87679909	+	BC057854.1-1.1	NM_001191825	69.0397	0	1
chr6	26383941	+	BX571741.1-1.1	NM_053486	69.3131	0	3
chr5	9118862	+	BC049379.1-1.1	NM_176857	69.4345	0	0
chr2	199680682	-	AK173030.1-1.1	NM_001107710	69.4589	0	1
chr14	10866320	+	D89678.1-1.1	NM_001033696	69.5195	0	3
chr16	73706160	+	AK134634.1-1.1	NM_133305	69.6068	0	4
chr16	81137794	+	AK154550.1-1.1	NM_001134798	69.6284	0	3
chr15	21499235	-	AK129425.1-1.1	NM_001033066	69.7206	0	2
chr19	39812024	+	AB023148.2-1.1	NM_001109131	69.7311	0	2
chr20	12504041	-	AK147680.1-1.1	NM_031049	69.884	0	0
chr8	48936283	-	DQ836743.1-1.1	NM_022387	70.1144	0	1
chr9	32488543	+	AK164057.1-1.1	NM_001109005	70.2282	0	2
chr2	56078979	-	AF058805.1-1.1	NM_001005384	70.2326	0	1
chr2	52495329	-	X06562.1-1.1	NM_017094	70.2612	0	2
chr5	51612923	-	AL832572.2-1.1	NM_001108970	70.4353	0	0
chr10	53635226	+	AK051158.1-1.1	NM_001109032	70.4869	0	0
chr8	11635664	+	AK161013.1-1.1	NM_022279	70.5124	0	0
chr19	11471002	-	BC030027.2-1.1	NM_017327	70.5556	0	2
chr1	154176962	+	AB037723.3-1.1	NM_001191628	70.6917	0	1
chr20	18478911	+	CT030542.1-1.1	NM_001108531	70.7124	0	0
chr2	55737466	+	AK130136.1-1.1	NM_024159	70.7384	0	5
chr4	106050696	-	AF143859.1-1.1	NM_001128192	70.8843	0	1
chr14	81306211	+	AK150451.1-1.1	NM_001169113	70.928	0	1
chr5	64868393	-	AK141377.1-1.1	NM_001008317	70.9282	0	1
chr1	219768427	+	AK147393.1-1.1	NM_031036	71.067	0	1
chr7	20725203	-	BC103369.1-1.1	NM_001108739	71.0956	0	2
chrX	6956874	+	AK226066.1-1.1	NM_017068	71.2662	0	2
chr11	14519179	-	BC039701.1-1.1	NM_019271	71.5403	0	0
chr16	13325755	-	AK134592.1-1.1	NM_001005908	71.6003	0	0
chrX	90551489	-	AK163548.1-1.1	NM_022626	71.674	0	4
chr3	103370420	-	AF081195.1-1.1	NM_019211	71.8793	0	3
chr7	104294799	+	AB004873.1-1.1	NM_031716	71.9585	0	1
chr10	91383836	-	BC042297.1-1.1	NM_001127690	72.0521	0	5
chr1	236131980	-	AY280959.1-1.1	NM_181386	72.0548	0	2
chr2	224109785	+	BC052894.1-1.1	NM_012519	72.108	1	0
chr5	58055568	-	BC068309.1-1.1	NM_148889	72.1301	0	0
chr19	14400097	-	BC065129.1-1.1	NM_001134538	72.2171	0	1
chr15	13134404	-	AK078223.1-1.1	NM_023974	72.2462	0	2
chr13	104407444	+	AF058291.1-1.1	NM_203336	72.3285	0	6
chr20	3041142	-	BC094363.1-1.1	NM_001166275	72.3757	0	1
chr1	176758811	-	BC105966.1-1.1	NM_001191950	72.423	0	1
chr4	125949360	+	M95495.1-1.1	NM_017206	72.4767	0	4
chr12	34941113	+	AB018330.2-1.1	NM_031338	72.5513	0	2
chr15	37157980	+	AK041815.1-1.1	NM_012952	72.7003	0	0
chr6	2545649	-	U03283.1-1.1	NM_012940	72.9992	0	1
chr18	56505455	+	AK141855.1-1.1	NM_053404	73.0425	0	0
chr3	10356309	+	BC059825.1-1.1	NM_024366	73.0556	0	1
chr5	172060146	-	AK147300.1-1.1	NM_022507	73.1228	0	2
chr1	41095697	+	AB037844.1-1.1	NM_001130939	73.2385	0	1
chr2	128024093	-	AX775753.1-1.1	NM_001008374	73.2452	0	1
chr15	956753	+	AB209488.1-1.1	NM_031828	73.2562	0	1
chr16	10059826	-	BC042611.1-1.1	NM_030849	73.3932	0	1
chr7	43666140	-	BC090655.1-1.1	NM_001171177	73.3985	0	1
chr8	3343519	+	BC030645.2-1.1	NM_023962	73.4114	0	2
chr13	101495752	+	BC080293.1-1.1	NM_001105985	73.5162	0	1
chr5	152426250	-	BX648945.1-1.1	NM_001107910	73.5588	0	3
chr1	210223817	+	CR936784.1-1.1	NM_001044241	73.5619	0	2
chr9	69947517	+	BC094541.1-1.1	NM_001109308	73.5829	0	1
chrX	58872810	+	AK166665.1-1.1	NM_001033899	73.6066	0	0
chr4	15969632	-	AB011131.1-1.1	NM_020098	73.6788	0	2
chr8	58479818	+	AK034218.1-1.1	NM_022863	73.6968	0	2
chr1	65867203	-	AK095199.1-1.1	NM_001109138	73.7058	0	0
chr5	39946481	+	AK034728.1-1.1	NM_198783	73.7845	0	1
chr4	182864649	-	M54968.1-1.1	NM_031515	73.824	0	0
chr5	77547599	-	CR749471.1-1.1	NM_031346	73.9877	0	0
chr3	159119015	+	M31724.1-1.1	NM_012637	74.0108	0	1
chr7	104463961	-	BC084730.1-1.1	NM_001013219	74.1119	0	3
chr8	108195118	-	AK030437.1-1.1	NM_001013252	74.1853	0	1
chr3	4234700	-	AK129748.1-1.1	NM_001100533	74.3013	0	2
chr7	114567002	-	BC089316.1-1.1	NM_001130570	74.3218	0	1
chr1	226447815	+	D31716.1-1.1	NM_057211	74.3572	0	0
chr4	121976721	-	AK158283.1-1.1	NM_001024331	74.5902	0	3
chr2	193144479	+	AK004902.1-1.1	NM_173094	74.654	0	1
chrX	128598520	+	Y18881.1-1.1	NM_001191889	74.6882	0	3
chr5	158422270	+	AK024480.1-1.1	NM_001134703	74.7162	0	2
chr1	207020588	-	AL833834.1-1.1	NM_138835	74.8624	0	2
chr1	246811469	-	AB011537.3-1.1	NM_022953	74.8667	0	1
chrX	94092488	-	AK027632.1-1.1	NM_053946	74.9087	0	1
chr7	101148659	-	AK028062.1-1.1	NM_001126267	74.9451	0	1
chr15	36876077	-	AL833626.1-1.1	NM_001039336	75.0242	0	0
chr10	106280732	-	BC008767.2-1.1	NM_017340	75.2412	0	0
chr1	233068086	+	AK154403.1-1.1	NM_001191954	75.2776	0	1
chr16	5934735	+	AK030446.1-1.1	NM_022592	75.2874	0	1
chr7	24610919	+	X57025.1-1.1	NM_001082479	75.3139	0	7
chr10	63043700	+	AK052795.1-1.1	NM_019302	75.3659	0	0
chr4	163519300	-	D13639.1-1.1	NM_022267	75.4207	0	1
chr3	148172035	+	AK024281.1-1.1	NM_031977	75.4467	0	4
chr5	172457975	+	AB007916.3-1.1	NM_001107998	75.5566	0	1
chr14	100800418	+	AK025550.1-1.1	NM_001047094	75.6387	0	2
chr14	1780717	-	BC049266.1-1.1	NM_001107245	75.6712	0	0
chr8	71152406	-	BC105330.1-1.1	NM_153317	75.8486	0	3
chr4	120280485	+	AK147544.1-1.1	NM_001109880	76.1005	0	0
chr5	60597711	-	AK147608.1-1.1	NM_134467	76.1073	0	7
chr5	141642843	-	AK074784.1-1.1	NM_001107974	76.1569	0	2
chr20	5108702	-	AK152019.1-1.1	NM_033098	76.2391	0	2
chr10	60059345	-	AK079295.1-1.1	NM_001191647	76.2667	0	1
chr10	75513150	-	AF260269.1-1.1	NM_198773	76.2869	0	2
chr1	158080962	-	AK141634.1-1.1	NM_172033	76.3441	0	0
chr6	101474176	+	AL832326.1-1.1	NM_001108034	76.4596	0	1
chr6	111240122	-	BC079589.1-1.1	NM_001047114	76.5036	0	2
chr10	85879691	-	D67015.1-1.1	NM_017063	76.5056	0	1
chr2	147930665	+	AK047958.1-1.1	NM_001014253	76.5522	0	4
chr4	62894181	-	AK049398.1-1.1	NM_024374	76.5891	0	0
chr13	33539334	+	AB209993.1-1.1	NM_001024997	76.5912	0	3
chr5	131669612	-	BC036071.1-1.1	NM_001077651	76.782	0	3
chr6	43953608	-	AK172904.1-1.1	NM_001082410	76.9389	0	3
chrX	3007333	-	AK147447.1-1.1	NM_022231	77.0186	0	2
chrX	26659373	-	AK169921.1-1.1	NM_001037496	77.0772	0	0
chr5	152716633	-	AK149138.1-1.1	NM_001011978	77.1248	0	3
chr3	170689746	+	CR627461.1-1.1	NM_024161	77.2295	0	0
chr2	158891568	-	AB037795.1-1.1	NM_001013911	77.2645	0	2
chr19	43639731	+	AK173047.1-1.1	NM_001107433	77.3511	0	3
chr3	146479052	-	BC058662.1-1.1	NM_001256465	77.3563	0	2
chr17	60175313	-	D76432.1-1.1	NM_013164	77.3965	0	8
chr10	109415051	+	AB015019.1-1.1	NM_057196	77.4481	0	2
chr7	142062052	-	BC062960.1-1.1	NM_177934	77.4737	0	1
chr18	53158894	+	AJ515158.1-1.1	NM_001033887	77.5305	0	1
chr2	94883005	+	AK032111.1-1.1	NM_001106421	77.5306	0	0
chr6	53830146	+	AK122352.1-1.1	NM_001108708	77.5774	0	2
chr6	108195375	+	BC070454.1-1.1	NM_001109477	77.5889	0	2
chr5	58194650	-	AF515786.2-1.1	NM_053287	77.6626	0	2
chr4	151407840	+	AB209088.1-1.1	NM_001034020	77.8576	0	2
chr16	6309735	+	AK076341.1-1.1	NM_198774	77.9083	0	0
chr5	102058850	-	BC151021.1-1.1	NM_001106665	77.9409	0	0
chr13	107989040	+	BX647120.1-1.1	NM_022853	77.9849	0	1
chr18	16054019	+	AK083391.1-1.1	NM_024373	78.0208	0	3
chr3	142642209	+	BX647370.1-1.1	NM_001004281	78.1089	0	1
chr7	10168912	+	BC005502.1-1.1	NM_001008356	78.1155	0	1
chr2	125374424	-	AB033049.2-1.1	NM_001191606	78.139	0	0
chr14	45342347	+	BC009650.1-1.1	NM_001083624	78.1614	0	2
chr5	63119286	-	BX648086.1-1.1	NM_001012101	78.2269	0	4
chr20	5924122	+	BC151572.1-1.1	NM_017294	78.3977	0	3
chr10	15965381	-	AK173229.1-1.1	NM_001106992	78.4412	0	2
chr16	54747039	-	DQ086834.1-1.1	NM_022619	78.4818	0	0
chr7	21531314	+	BC152462.1-1.1	NM_001106774	78.6732	0	1
chr17	68870818	+	U73338.1-1.1	NM_030864	78.7577	0	0
chr3	116417888	+	CR598172.1-1.1	NM_022943	78.7653	0	1
chr1	88240187	-	AL833713.1-1.1	NM_001135835	78.7771	0	1	Yes
chr6	105533473	+	AK172918.1-1.1	NM_001134731	78.7793	0	1
chr6	40675767	+	AK172983.1-1.1	NM_013022	78.8413	0	0	Yes
chr10	15146304	-	BC028696.1-1.1	NM_182675	78.9203	1	3
chr8	119314495	-	AK172886.1-1.1	NM_001191885	79.0897	0	1
chr1	15634344	+	AK079110.1-1.1	NM_001047852	79.2219	0	0
chr10	75206994	-	AJ720977.1-1.1	NM_001108286	79.2297	0	3
chr14	35990563	-	AK164105.1-1.1	NM_001008295	79.243	0	0
chrX	40298539	-	BC079653.1-1.1	NM_001081958	79.246	0	1
chr11	70592300	+	AK220528.1-1.1	NM_053306	79.5197	0	0
chr13	12725938	-	M14745.1-1.1	NM_016993	79.5706	0	2
chr3	5914381	+	AK169470.1-1.1	NM_001106561	79.6541	0	0
chr4	61285697	+	AF380839.1-1.1	NM_053875	79.6864	0	1
chr10	66657016	-	AB099290.1-1.1	NM_001107024	79.6881	0	1
chr8	112777354	+	AF169633.1-1.1	NM_175592	79.7254	0	3
chr6	40251256	-	AF180471.1-1.1	NM_001012111	79.7258	0	1
chr12	42584324	+	AK082923.1-1.1	NM_053319	79.7403	0	1
chr9	13214539	-	AK034382.1-1.1	NM_139110	79.8595	0	1
chr4	119460106	-	AY044437.1-1.1	NM_153298	79.9228	0	2
chr3	113140738	-	AK145225.1-1.1	NM_153297	80	0	1
chr5	29424326	-	BC067055.1-1.1	NM_022302	80.0407	0	2
chr4	171333844	-	AB209683.1-1.1	NM_001107892	80.1468	0	1
chr11	85073980	+	BC013711.1-1.1	NM_001012472	80.274	0	2
chrX	17677675	-	AK146612.1-1.1	NM_033653	80.296	0	0
chr15	50164037	-	AB018260.2-1.1	NM_001013133	80.3321	0	4
chr5	145794771	-	CR936823.1-1.1	NM_001191765	80.4805	0	2
chr7	118534745	+	AK163389.1-1.1	NM_001007709	80.4845	0	1
chr1	171440986	+	AY600449.1-1.1	NM_001011933	80.524	0	1
chr3	95338892	+	BC052471.1-1.1	NM_021851	80.6212	0	2
chr11	37870693	-	AL050173.1-1.1	NM_199391	80.6355	0	3
chr11	67289617	-	AK147649.1-1.1	NM_022600	80.6667	0	0
chrX	141944329	-	D25304.1-1.1	NM_001005565	80.9055	0	2
chr1	109281312	+	AK147247.1-1.1	NM_017065	80.9336	0	4
chr5	157238474	+	AY523601.1-1.1	NM_173337	80.9483	0	0
chr19	30121545	-	AK122429.1-1.1	NM_001191700	80.9589	0	1
chr11	56582450	+	AK084998.1-1.1	NM_001123352	81.007	0	0
chr14	34904543	-	D13225.1-1.1	NM_022264	81.054	0	1
chr17	7145456	+	AB209495.1-1.1	NM_053566	81.0937	0	0
chr18	27385204	-	X81625.1-1.1	NM_001008344	81.1094	0	2
chr17	75576152	-	AK151769.1-1.1	NM_031642	81.2367	0	2	Yes
chr3	89061034	-	AK166461.1-1.1	NM_001012185	81.3197	0	3
chr5	153975098	+	AK155436.1-1.1	NM_130425	81.349	0	3
chr19	52041104	+	AK046136.1-1.1	NM_001107437	81.3545	0	0
chr12	15897914	-	AK160281.1-1.1	NM_001007147	81.4286	0	3
chr11	34973191	+	D86550.1-1.1	NM_012791	81.4409	0	0
chr7	73428485	-	AB036063.1-1.1	NM_001130543	81.4472	0	1
chr2	61825741	-	AK122240.1-1.1	NM_022940	81.5514	0	1
chr4	82984343	-	AK030620.1-1.1	NM_001013210	81.581	0	1
chr1	159252944	+	AK032421.1-1.1	NM_022947	81.5904	0	0
chr3	33901791	-	BC059931.1-1.1	NM_053979	81.6095	0	1
chr3	158630787	-	AK162743.1-1.1	NM_053675	81.6127	0	1
chr2	176274345	-	AK096509.1-1.1	NM_021763	81.6497	0	5
chr9	61463176	+	AL833606.1-1.1	NM_030869	81.6844	0	4
chr3	143558924	+	BC071208.1-1.1	NM_001025649	81.6962	0	3
chr10	15087122	+	BC142518.1-1.1	NM_001009504	81.865	0	3
chr9	21087197	-	BC036608.1-1.1	NM_052829	81.9048	0	0
chr7	68406187	+	BC003929.1-1.1	NM_013082	82.0717	1	3
chr14	20377679	-	AK226164.1-1.1	NM_053424	82.0847	0	5
chr12	42744551	+	AK129066.1-1.1	NM_001013983	82.2117	0	2
chr1	170703477	+	AB209858.1-1.1	NM_001198589	82.2953	0	0
chr16	74596286	-	BC061469.1-1.1	NM_001108401	82.3124	0	0
chr3	152375258	-	BC153300.1-1.1	NM_001108603	82.3145	0	2
chr3	145011149	+	BC064679.1-1.1	NM_001168542	82.3226	0	5
chr14	7011493	-	L13773.1-1.1	NM_001107206	82.4452	0	3
chr8	47483600	+	AB094091.1-1.1	NM_001106817	82.4589	0	0
chr6	122354030	-	U87628.1-1.1	NM_001005888	82.4939	0	3
chr2	113312576	-	AK220297.1-1.1	NM_001191704	82.5089	0	3
chr6	76044705	-	BC121886.1-1.1	NM_020083	82.5281	0	1
chr8	52197616	-	AK085213.1-1.1	NM_022189	82.6994	0	1
chr19	777927	-	AK167620.1-1.1	NM_001107407	82.7004	0	2
chr10	89714472	-	AB208920.1-1.1	NM_022380	82.7057	0	3
chr3	158626320	+	BC034508.1-1.1	NM_001025281	82.8442	0	2
chrX	91698072	-	U05315.1-1.1	NM_147216	82.9239	0	2
chr1	41015091	+	BC008557.1-2.1	NM_001109137	82.9481	0	3
chrX	121933113	+	AB209305.1-1.1	NM_023971	83.0336	0	2
chr12	43625921	+	AK082744.1-1.1	NM_134404	83.1016	0	3
chr8	43255691	-	AK122465.1-1.1	NM_001191616	83.1385	0	0
chr5	59523069	-	AK022837.1-1.1	NM_001013931	83.1507	0	1
chr20	37346418	-	AK152679.1-1.1	NM_001145456	83.3153	0	1
chr8	20848521	+	X64414.1-1.1	NM_175762	83.3229	0	2
chr5	154782743	-	AK147372.1-1.1	NM_017103	83.6248	0	3
chr8	88853770	-	AF277093.1-1.1	NM_001191796	83.6705	0	3
chr14	82090090	-	BC114680.1-1.1	NM_019182	83.8593	0	3
chr2	156879999	-	AK145063.1-1.1	NM_013028	83.908	0	3
chr17	13809386	-	BC050001.1-1.1	NM_021692	83.923	0	6
chr2	146710921	-	AL833852.1-1.1	NM_001024869	84.0589	0	1
chr4	119724017	-	AK147230.1-1.1	NM_001107871	84.1651	0	1
chr9	59081422	+	BC056345.1-1.1	NM_173143	84.1764	0	2
chr18	27347351	+	BC135806.1-1.1	NM_012551	84.1977	0	2
chr3	39117699	+	AB209399.1-1.1	NM_012736	84.263	0	2
chrX	86952278	+	AK143152.1-1.1	NM_001025747	84.3352	0	0
chr18	57481580	-	AK123597.1-1.1	NM_001100974	84.5152	0	1
chr14	80499004	-	AL834195.1-1.1	NM_001177695	84.5538	0	7
chr14	100846096	-	BC027799.1-1.1	NM_001009268	84.5954	0	3
chr8	92443229	+	BC146206.1-1.1	NM_001108774	84.6051	0	2
chr17	71434214	-	BC089303.1-1.1	NM_001107360	84.6064	0	1
chr16	19813606	+	BC154393.1-1.1	NM_031653	84.6547	0	2
chr17	72555520	-	AK132073.1-1.1	NM_053539	84.6567	0	0	Yes
chr4	160987322	-	X04836.1-1.1	NM_012705	84.6764	0	3
chr11	85965233	-	BC099905.1-1.1	NM_053842	84.8199	0	1
chr2	96408138	-	AK034783.1-1.1	NM_001107661	84.8426	0	1
chr19	54541120	-	BC036865.1-1.1	NM_001106198	85.0369	0	2
chr7	115680295	-	AB290175.1-1.1	NM_013194	85.0991	0	3
chr4	121253910	+	AJ720819.1-1.1	NM_001005879	85.2	0	1
chr20	8900167	-	BC024663.1-1.1	NM_207594	85.2941	0	4
chr5	138670938	-	BC134804.1-1.1	NM_019249	85.3093	0	5
chr2	53590338	+	BX648329.1-1.1	NM_001107671	85.3572	0	1
chr18	2230287	+	BC083072.1-1.1	NM_001107405	85.406	0	0
chr1	180904633	+	AK096189.1-1.1	NM_001034911	85.454	0	2
chr10	105320711	+	AK296621.1-1.1	NM_001191655	85.4947	0	1
chr13	49206497	+	AK129146.1-1.1	NM_001105990	85.4996	0	0
chr4	29933929	+	AB091828.1-1.1	NM_053473	85.5285	0	5
chr6	10099836	+	AL832345.1-1.1	NM_017171	85.5446	0	0
chr10	37334783	-	AK129097.1-1.1	NM_001106998	85.5704	0	1
chr16	32747256	-	AB014526.1-1.1	NM_001012049	85.5717	0	1
chr10	108453216	+	AY358424.1-1.1	NM_001007675	85.5993	0	5
chr17	21599031	+	AK044381.1-1.1	NM_001191556	85.6128	0	0
chr2	234411229	+	AL353950.1-1.1	NM_017041	85.6785	0	1
chr10	62971997	+	U96724.1-1.1	NM_001013859	85.7288	0	5
chr2	157215073	+	AK004742.2-1.1	NM_001014172	85.8506	0	1
chr5	70490328	-	DJ026141.1-1.1	NM_178095	85.8983	0	2
chr16	69019977	+	BC031985.1-1.1	NM_057184	85.9665	0	1
chr8	59800080	-	AK173328.1-1.1	NM_001108149	86.0202	0	2
chr8	45400307	-	BC047462.1-1.1	NM_001014089	86.0595	0	1
chrX	82981294	-	AK097146.1-1.1	NM_001109320	86.1471	0	2
chr3	12257551	+	AK075026.1-1.1	NM_133569	86.1472	0	3
chr10	97137078	-	BC034532.1-1.1	NM_080692	86.1519	0	1
chr1	236843310	+	AK138025.1-1.1	NM_031606	86.1795	0	1
chr11	85517985	-	BC026248.1-1.1	NM_001008284	86.3153	0	1
chr10	14508542	-	AK168706.1-1.1	NM_013050	86.5576	0	1
chr18	28289436	-	BC108139.1-1.1	NM_001013887	86.5683	0	2
chr3	147177323	+	BC058948.1-1.1	NM_173145	86.6051	0	3
chr7	114116985	-	BC123443.1-1.1	NM_001135007	86.637	0	2
chr19	11431689	+	BC090834.1-1.1	NM_001039004	86.6713	0	1
chr12	1543328	-	AB005654.1-1.1	NM_001025425	86.718	0	4
chr5	167012677	-	BC057563.1-1.1	NM_001107994	86.7546	0	3
chr18	64688074	-	AF067791.1-1.1	NM_001008299	86.8132	2	1
chr8	4778323	-	BC026212.2-1.1	NM_001034002	86.8306	0	1
chr3	126411901	+	AB023169.1-1.1	NM_001107782	86.9118	0	4
chr13	46627345	-	BX647701.1-1.1	NM_001005871	86.9396	0	1
chr16	59356894	+	AB051510.1-1.1	NM_001127446	86.9688	0	4
chr7	23468054	+	AB032773.1-1.1	NM_001134887	87.0008	0	2
chr18	25840613	-	U30521.1-1.1	NM_178096	87.1117	0	17
chr4	184712827	+	AK129335.1-1.1	NM_001109257	87.1294	0	2
chr4	9074604	-	AK030922.1-1.1	NM_001128188	87.1814	0	1
chr1	2865587	-	AK029782.1-1.1	NM_001108458	87.1933	0	1
chr2	113130609	+	BC028734.1-1.1	NM_001127524	87.1959	0	5
chr8	34899045	-	BC140689.1-2.1	NM_153302	87.2104	0	1
chr13	70233186	-	AK147403.1-1.1	NM_001105992	87.2122	0	1
chr3	7677059	+	AK147428.1-1.1	NM_021854	87.2152	0	4
chr4	56646565	+	BC030377.1-1.1	NM_012807	87.2233	0	2
chr10	97297841	-	AK032548.1-1.1	NM_080693	87.2456	0	1
chr5	161961865	-	AB208877.1-1.1	NM_001077648	87.3001	0	3
chr10	87402492	-	BC071833.1-1.1	NM_001047897	87.3773	0	3
chr10	86461110	-	BC047282.1-1.1	NM_053550	87.4833	0	2
chr9	87279993	+	AY090109.1-1.1	NM_134371	87.5721	0	1
chr6	108719119	-	AK140195.1-1.1	NM_001109485	87.6607	0	3
chr5	154161867	-	BC050474.1-1.1	NM_001253918	87.7014	0	1
chr1	107368400	-	BX537997.2-1.1	NM_001107519	87.7334	0	2
chr10	65768940	+	L10370.1-1.1	NM_012609	87.7419	0	3
chrX	92565687	-	AK132304.1-1.1	NM_001039101	87.9825	0	2
chr3	6692428	+	BC063827.1-1.1	NM_012805	87.9838	0	1
chr8	79849539	+	AK049760.1-1.1	NM_031660	88.1213	0	2
chr8	51111738	+	AF434663.1-1.1	NM_001012201	88.1484	0	6
chr15	27707412	-	BC033312.1-1.1	NM_001037645	88.1664	0	4
chr6	111113716	-	BC035881.1-1.1	NM_001039325	88.198	0	1
chr4	76925276	+	AK079378.1-1.1	NM_001039008	88.2002	0	0
chr8	84825223	-	AL832815.1-1.1	NM_001004248	88.2187	0	2
chr2	174093649	+	CR749274.1-1.1	NM_001135716	88.2824	0	1
chr19	22872803	+	AB028853.1-1.1	NM_032079	88.4013	0	2
chr1	136551195	-	AK160892.1-1.1	NM_001108489	88.412	0	2
chr4	160630234	-	BC055054.1-1.1	NM_134376	88.4236	0	3
chr5	154204867	-	AK155270.1-1.1	NM_001012746	88.4716	0	1
chr8	80383877	-	AK147581.1-1.1	NM_031613	88.5263	0	4
chr16	40223920	+	AK048051.1-1.1	NM_001191073	88.5405	0	1
chr2	96522028	-	BC048244.1-1.1	NM_053772	88.5789	0	1
chr5	75858746	+	AK147420.1-1.1	NM_001011974	88.5986	0	0
chr15	87890828	-	AB209198.1-1.1	NM_017333	88.6344	0	3
chrX	71673528	+	AB208836.1-1.1	NM_001005244	88.6471	0	19
chr10	76489297	+	BC142531.1-1.1	NM_001013971	88.65	0	1
chr7	138155714	+	AK159380.1-1.1	NM_019381	88.7831	0	4
chr4	155661298	-	AK128511.1-1.1	NM_001037979	88.8158	0	2
chr7	50531425	+	BC076591.1-1.1	NM_053561	88.8622	0	1
chr4	122135047	+	AK172519.1-1.1	NM_001031822	88.8778	0	1
chr4	64699552	-	CR749563.1-1.1	NM_001012188	88.886	0	1
chr3	76800936	-	BC066799.1-1.1	NM_133405	88.9431	1	3
chr13	30915104	-	AK165598.1-1.1	NM_021762	88.9517	0	0
chr3	145345421	-	BC003848.1-1.1	NM_199380	89.0031	0	2
chr5	154002126	-	AF102578.1-1.1	NM_031818	89.0279	0	2
chr10	62951072	+	AK168720.1-1.1	NM_017231	89.0343	0	1
chr18	56634999	-	AB209107.1-1.1	NM_024361	89.0774	0	1
chr1	95652817	+	BC059379.1-1.1	NM_053859	89.0785	0	3
chr17	16310821	-	BC058395.1-1.1	NM_053878	89.1247	0	3
chr2	192582919	-	BC034266.1-1.1	NM_022382	89.1508	0	1
chr9	13891839	+	AJ459109.1-1.1	NM_181475	89.2378	0	1
chr18	53054642	+	BC075647.1-1.1	NM_001100657	89.287	0	2
chr5	151927182	-	AK150140.1-1.1	NM_001013167	89.3096	0	0
chr9	106994750	-	AK162051.1-1.1	NM_001191815	89.3589	0	1
chr2	217790762	-	AK147601.1-1.1	NM_001135879	89.3783	0	2
chr6	126835853	-	BC083510.1-1.1	NM_001191985	89.4614	0	2
chrX	82593050	-	AB007884.1-1.1	NM_023957	89.4858	0	2
chr8	102348662	+	AK220500.1-1.1	NM_134377	89.6661	0	1
chr11	45582278	+	BC108137.1-1.1	NM_001047846	89.7421	0	3
chr3	107632674	-	AK127478.1-1.1	NM_001178072	89.7645	0	2
chr10	98877047	+	AX750581.1-1.1	NM_198760	89.7795	0	2
chr3	14392298	-	AK149991.1-1.1	NM_001011965	89.838	0	3
chr1	248660353	-	BC042595.1-1.1	NM_199104	89.8455	0	2	Yes
chr4	157335107	-	BC043122.1-1.1	NM_001191085	89.8734	0	1
chr15	33213059	-	AB099712.1-1.1	NM_001003711	89.8854	0	3
chr10	92521161	-	BC148927.1-1.1	NM_198759	89.9566	0	4
chr1	155175384	+	BC055740.1-1.1	NM_017198	90	0	3
chr5	157884298	-	AK030343.1-1.1	NM_001173556	90.0154	0	1
chr8	48082190	+	BC092225.1-1.1	NM_012877	90.0225	0	2
chr5	166246242	-	BC059901.1-1.1	NM_057200	90.0301	0	2
chr18	56951744	+	AK083245.1-1.1	NM_012920	90.053	0	2
chr3	113046301	-	D87445.3-1.1	NM_001168527	90.1353	0	2
chr17	16009171	-	AK122394.1-1.1	NM_001017445	90.1597	0	2
chr7	1856364	-	BC036180.1-1.1	NM_017218	90.1891	0	1
chr3	75497674	-	AF440102.1-1.1	NM_053585	90.2477	0	11
chr2	61415411	-	BC134490.1-1.1	NM_001009618	90.2662	0	3
chr4	79854295	+	BC122586.1-1.1	NM_001013085	90.3704	0	5
chr2	54363455	+	BC037303.2-1.1	NM_019142	90.411	0	3
chr5	169537386	+	AF064084.1-1.1	NM_133310	90.4203	0	2
chr20	14146839	-	BC037333.1-1.1	NM_013189	90.4557	0	1
chr12	27963109	+	BC104622.1-1.1	NM_001017486	90.4584	0	4
chr12	33058967	-	BC112905.1-1.1	NM_053775	90.5032	0	1
chr7	11437261	-	AY358917.1-1.1	NM_053629	90.5556	1	2
chr6	26054147	-	AB051511.1-1.1	NM_001134754	90.5681	0	3
chr17	78270776	+	BC052400.1-1.1	NM_057135	90.615	0	0
chr9	65259585	+	BC048781.1-1.1	NM_013066	90.7191	0	6
chr3	6973184	+	AB209864.1-1.1	NM_134452	90.7512	0	0
chr5	156737436	+	BC038057.1-1.1	NM_053596	90.8926	2	5
chr2	140408844	-	AK147422.1-1.1	NM_001109558	90.9018	0	2
chr11	49631734	+	AB074167.1-1.1	NM_031753	90.92	0	1
chr9	57740460	-	AF391100.1-1.1	NM_001013413	90.9688	0	0
chr13	100904075	-	AK173181.1-1.1	NM_053947	91.0286	0	0
chr19	25889342	-	BC078414.1-1.1	NM_022962	91.0793	0	3
chr10	43384338	+	AK131155.1-1.1	NM_130742	91.1038	0	1
chrX	83785834	+	AK088336.1-1.1	NM_030863	91.1111	0	3
chr13	98313762	-	AB007952.1-1.1	NM_001107203	91.1249	0	1
chr3	158186189	-	BC059933.1-1.1	NM_001047860	91.1302	0	2
chr1	128606834	-	BC149799.1-1.1	NM_001107523	91.148	0	2
chr4	62678654	-	BC089161.1-1.1	NM_001012621	91.1514	0	2
chr7	95195850	+	AL832830.1-1.1	NM_001127578	91.1528	0	2
chr5	140218629	+	BC151828.1-1.1	NM_001107971	91.2025	0	2
chr14	87371429	-	AK168088.1-1.1	NM_001012154	91.2426	0	2
chr1	201814802	+	AK128972.1-1.1	NM_031008	91.2782	0	2
chr1	166606442	-	BC059258.1-1.1	NM_001115045	91.2821	0	3
chr9	90779115	+	AB032972.1-1.1	NM_001108232	91.3205	0	3
chr9	9247269	+	AK127310.1-1.1	NM_001178071	91.4066	2	1
chr4	155926597	-	AK122437.1-1.1	NM_170788	91.4417	0	6
chr5	71211114	+	AB008226.1-1.1	NM_001108667	91.5798	0	2
chr4	121295967	-	AF279145.2-1.1	NM_001044249	91.5954	0	1
chr9	88998617	+	AK147521.1-1.1	NM_001108230	91.5978	0	2
chr5	135495489	-	AM040940.1-1.1	NM_145675	91.6512	0	1
chr4	15136458	-	BC129012.1-1.1	NM_012919	91.6982	0	6
chr12	43923280	-	BC106090.1-1.1	NM_001010946	91.8116	0	1
chr1	30063542	-	BC054803.1-1.1	NM_001108461	91.8175	0	3
chr5	130740986	+	BC048783.1-1.1	NM_001009424	91.8357	0	1
chr7	1653497	+	BC029754.1-1.1	NM_130755	91.8919	0	3
chr7	127443073	-	AK161190.1-1.1	NM_001109532	91.947	2	3
chr6	135301242	+	BC063910.1-1.1	NM_001191112	91.9719	0	4
chr3	149500548	+	AF362910.1-1.1	NM_001191072	92.0834	0	4
chr1	64112941	-	AK032173.1-1.1	NM_080695	92.1766	0	0
chr15	2565395	-	AK147234.1-1.1	NM_001012040	92.2295	0	1
chr2	190731967	+	AK172146.1-1.1	NM_001013200	92.2859	0	5
chr3	112936058	-	AK124916.1-1.1	NM_001191065	92.304	0	2
chr3	165023644	+	BC094436.1-1.1	NM_001108610	92.3684	0	1
chr3	154538347	-	AK031101.1-1.1	NM_001008312	92.4567	0	1
chr2	192533763	-	CR749273.1-1.1	NM_022382	92.472	0	3
chr5	128128916	+	BC028324.1-1.1	NM_053358	92.4891	0	2
chr15	32504260	+	AK291325.1-1.1	NM_031056	92.5676	0	0
chr3	145709577	+	BC133503.1-1.1	NM_001005887	92.5848	0	2
chr20	8145646	-	AF478693.1-1.1	NM_001107618	92.5972	0	2
chr2	76876845	-	AK295995.1-1.1	NM_022300	92.5974	0	2
chr19	47574036	+	AY172689.1-1.1	NM_001163273	92.6289	0	4
chr18	36617225	-	D78014.1-1.1	NM_012934	92.7098	0	1
chr20	6827498	-	AJ318054.1-1.1	NM_001025726	92.7263	0	1
chr4	179965070	+	BC085246.1-1.1	NM_001113783	92.7632	0	1
chr19	9682320	+	BT030716.1-1.1	NM_001003705	92.8459	0	2
chr10	87579973	+	CR749360.1-1.1	NM_001107048	93.005	0	2
chr19	49805783	-	AK150638.1-1.1	NM_001024896	93.028	0	4
chr7	61367931	-	AY313783.1-1.1	NM_001191784	93.0536	0	2
chr9	19681824	+	AK147376.1-1.1	NM_001014099	93.1062	0	0
chr1	158289813	+	D87470.1-1.1	NM_001108494	93.1581	0	1
chrX	47316386	+	Y00971.1-1.1	NM_012634	93.1655	0	3
chr10	10755859	-	BC046830.1-1.1	NM_001013964	93.1732	0	1
chr7	11060107	-	BC034719.1-1.1	NM_001191577	93.3247	0	2
chr18	31782733	-	AK142163.1-1.1	NM_012846	93.3358	0	7
chr4	127974661	-	AK220499.1-1.1	NM_001030045	93.3702	0	1
chr17	22083793	+	AK030415.1-1.1	NM_001106104	93.374	0	3
chr17	6461919	-	AK146525.1-1.1	NM_001079940	93.4081	0	1
chr12	11401778	+	BC003828.1-1.1	NM_134366	93.4307	0	4
chr7	67181099	-	AB210045.1-1.1	NM_212523	93.4545	0	1
chr14	21020711	-	AB020678.1-1.1	NM_001025127	93.473	0	2
chr1	247349891	-	AF169226.1-1.1	NM_001107593	93.4858	0	2
chr1	149278943	+	CR933674.1-1.1	NM_022282	93.4909	0	1
chrX	122062507	+	AK077716.1-1.1	NM_001014019	93.5143	0	1
chr2	203959078	-	AK124727.1-1.1	NM_001191110	93.5685	0	3
chr7	10154365	+	AK039966.1-1.1	NM_022703	93.5743	0	1
chr2	227057809	+	AY053453.1-1.1	NM_134383	93.6067	0	1
chr17	27390051	-	BC061691.1-1.1	NM_214457	93.617	0	3
chr10	92829988	-	BC051253.1-1.1	NM_031685	93.6874	0	4
chr5	58938131	-	AK123887.1-1.1	NM_001109616	93.7037	0	1
chr7	120670696	+	BC123664.1-1.1	NM_019375	93.7398	0	2
chr7	32752736	+	BC067069.1-1.1	NM_053928	93.7437	0	1
chr13	95868367	+	BX648219.1-1.1	NM_053657	93.75	0	3
chr16	61100428	+	AF082557.1-1.1	NM_001106084	93.7905	0	1
chr10	72679099	+	BC064472.1-1.1	NM_022193	93.7913	0	6
chr5	34154670	-	BC066597.1-1.1	NM_001107917	93.8497	0	2
chr13	66621849	+	AF288391.1-1.1	NM_022242	93.8704	0	1
chr15	38642151	+	AK053642.1-1.1	NM_001011917	93.9782	0	3
chr17	11676659	-	AK147441.1-1.1	NM_001163168	94.0649	0	2
chr13	85485808	+	BX537427.1-1.1	NM_019341	94.1093	0	1
chr5	148242047	+	AK074486.1-1.1	NM_001108003	94.1098	0	2
chr3	9307276	+	BC042710.1-1.1	NM_001024782	94.2149	0	4
chr7	101301377	-	AK147689.1-1.1	NM_001044245	94.2197	0	1
chr5	49339301	+	AK149985.1-1.1	NM_001106642	94.2731	0	1
chr10	92973415	-	AK032120.1-1.1	NM_021748	94.324	0	2
chr14	81487440	-	L20431.1-1.1	NM_024357	94.3422	0	1
chr7	118354883	+	AK044007.1-1.1	NM_019166	94.3782	0	2
chr13	88374324	+	AF322631.1-1.1	NM_031602	94.3886	0	2
chr15	42783766	-	AJ297823.1-1.1	NM_001005761	94.4301	0	1
chr3	14483219	-	BC006810.1-1.1	NM_145674	94.469	4	2
chr10	89891702	-	BC073759.1-1.1	NM_001105841	94.4882	0	2
chr1	78612119	+	AK154917.1-1.1	NM_001107486	94.4954	0	0
chr13	96140727	+	AJ242780.1-1.1	NM_019312	94.6279	0	1
chr9	79007249	-	BC040525.1-1.1	NM_001008331	94.6915	0	3
chr16	17668987	-	EF988666.1-1.1	NM_001100175	94.6996	1	2
chr14	82680102	+	BC061690.1-1.1	NM_001005884	94.7074	0	0
chr18	72362664	-	AB007887.1-1.1	NM_001108891	94.7135	0	3
chr10	92233326	+	BC006538.2-1.1	NM_148891	94.7885	0	1
chr8	120591028	-	BC040499.1-1.1	NM_031132	94.8948	0	5
chr7	130847384	+	AK045710.1-1.1	NM_057118	94.8984	0	3
chr3	158054045	+	AK084239.1-1.1	NM_181083	94.9367	0	0
chr8	52819481	-	X15051.1-1.1	NM_031521	95.0139	0	3
chr11	86084328	-	BC042570.1-1.1	NM_175755	95.036	0	2
chr16	82528919	-	AF343877.1-1.1	NM_053740	95.069	0	4
chr20	28457664	-	BC140468.1-1.1	NM_173116	95.0701	0	2
chr17	55032283	+	BC039858.1-1.1	NM_031093	95.081	0	2
chr10	14405166	+	AK128285.1-1.1	NM_031568	95.347	0	3
chr8	80032774	+	AB290180.1-1.1	NM_022178	95.4057	0	3
chr18	57780142	-	AL833021.1-1.1	NM_001191698	95.4325	0	3
chr1	186200206	-	CR624746.1-1.1	NM_001110319	95.4338	0	2
chr10	40642252	+	BX537963.1-1.1	NM_130415	95.5006	0	2
chr10	95323774	+	AB046856.2-1.1	NM_001191653	95.5012	0	2
chr14	63216438	+	AB067503.1-1.1	NM_001107219	95.5855	0	1
chr11	52095258	-	AL832675.1-1.1	NM_019195	95.5906	0	0
chr19	37052240	+	BC054749.1-1.1	NM_030586	95.5921	0	2
chr16	69329413	-	AK160172.1-1.1	NM_001107320	95.5951	0	2
chr3	116701169	+	BX538316.1-1.1	NM_138536	95.6289	0	1
chr10	108308704	-	BC049126.1-1.1	NM_021989	95.7579	0	2
chr18	60145518	+	BC150282.1-1.1	NM_023975	95.7948	0	3
chr4	159207962	-	BC133291.1-1.1	NM_017102	95.8198	0	3
chr13	77684205	-	AK122379.1-1.1	NM_138538	95.8303	0	3
chrX	122222330	+	BC108114.1-1.1	NM_001014273	95.85	0	4
chr3	157692827	-	BC009948.2-1.1	NM_001135718	95.884	0	2
chr12	28735724	-	AK075900.1-1.1	NM_053439	95.9472	0	1
chr5	127664893	+	D13643.3-1.1	NM_001080148	95.9507	0	2
chr6	109394301	-	BC123529.1-1.1	NM_053467	96.0036	0	3
chr2	190164213	-	BC044877.1-1.1	NM_001007697	96.0595	0	3
chr7	119692725	-	AK150686.1-1.1	NM_031122	96.063	0	0
chr16	18107693	-	BC150074.1-1.1	NM_012678	96.0656	0	4
chr8	61740190	+	AK156123.1-1.1	NM_001108153	96.3691	0	4
chr1	164931058	+	AK089115.1-1.1	NM_053324	96.3696	0	2
chr2	116586266	+	AK173217.1-1.1	NM_001134615	96.4967	0	0
chr4	57370093	+	BC060132.1-1.1	NM_001017456	96.4996	0	1
chr1	224575984	-	AB033084.1-1.1	NM_031776	96.5083	0	2
chr1	242636547	+	BC066090.1-1.1	NM_145769	96.5919	0	1
chr10	65887196	+	AK122559.1-1.1	NM_001107023	96.6102	0	1
chr14	9072979	-	BC043707.1-1.1	NM_031242	96.6414	1	2
chr3	112607812	-	BC003905.1-1.1	NM_031825	96.7016	0	1
chr17	53557722	-	X60422.1-1.1	NM_022217	96.7033	0	4
chr2	192513637	+	BC053610.1-1.1	NM_022627	96.7881	0	1
chr3	87453840	-	BC045602.1-1.1	NM_001013203	96.8217	0	1
chr10	61954276	-	AK147237.1-1.1	NM_031763	96.8254	0	3
chr6	1144520	-	BC052366.1-1.1	NM_053600	96.8919	0	1
chr11	64279040	-	AB066114.1-1.1	NM_032080	97.1343	0	1
chr14	79404745	+	AF084481.1-1.1	NM_031823	97.3046	0	3
chr8	21010751	-	AK048395.1-1.1	NM_080580	97.3463	0	1
chr13	46861248	-	AK037150.1-1.1	NM_053385	97.4359	0	1
chr4	149046100	-	AK220449.1-1.1	NM_181387	97.4769	0	3
chr1	168569480	-	AK154417.1-1.1	NM_001001800	97.4769	0	1
chr1	119157751	+	BC126581.1-1.1	NM_031780	97.4805	0	3
chr8	58268039	+	AL133096.1-1.1	NM_001025411	97.485	0	4
chr14	17173406	+	AK170555.1-1.1	NM_054001	97.4961	0	2
chr6	137639747	-	X65687.1-1.1	NM_033230	97.5477	0	5
chr3	120070845	+	AK147541.1-1.1	NM_053643	97.5485	0	1
chr9	92685802	-	BC027788.1-1.1	NM_172039	97.5704	0	3
chr14	43722254	-	AK147547.1-1.1	NM_001191678	97.573	0	6
chr6	115428693	-	BC040498.1-1.1	NM_177933	97.5758	0	3
chr9	33174537	-	AK154179.1-1.1	NM_001108793	97.6021	1	1
chr11	64680817	-	BC114758.1-1.1	NM_024369	97.6214	0	2
chr10	39781477	+	AK147421.1-1.1	NM_130739	97.6868	0	0
chr17	46878274	+	BC052019.1-1.1	NM_001106109	97.6871	0	2
chr14	80767772	-	BC055019.1-1.1	NM_053339	97.718	0	1
chr14	86630866	+	BC006760.1-1.1	NM_031692	97.7881	0	2
chr19	16512946	-	AK040866.1-1.1	NM_001039713	97.8877	0	2
chr1	77238705	+	AK033567.1-1.1	NM_001077644	97.9821	0	1
chr15	47641488	+	AK149219.1-1.1	NM_031783	98.0183	0	1
chr15	49959936	+	AB002390.1-1.1	NM_001108384	98.0489	0	0
chr1	155364690	-	U85020.1-1.1	NM_134461	98.1882	0	2
chrX	81089733	+	BC045634.1-1.1	NM_173151	98.324	0	5
chr7	47240795	-	BC048187.1-1.1	NM_001033680	98.3327	0	3
chr11	30920865	-	AB093272.1-1.1	NM_053476	98.3471	0	3
chr16	61781073	+	AY358674.1-1.1	NM_001013188	98.3727	0	2
chr14	82267349	+	AF082740.1-1.1	NM_001108364	98.4115	0	1
chr17	12420221	+	BC039294.1-1.1	NM_053747	98.4479	0	3
chr6	111225591	+	AK125159.1-1.1	NM_001108045	98.4916	0	1
chr14	82447615	-	AK147594.1-1.1	NM_001191681	98.5343	0	1
chr9	71999490	-	BC066725.1-2.1	NM_012817	98.5528	0	1
chr13	98951730	+	BC148046.1-1.1	NM_001105982	98.6569	0	2
chr3	114796854	+	BC148872.1-1.1	NM_001106503	98.727	0	3
chr12	10358681	-	BC026054.1-1.1	NM_001034199	98.7569	0	2
chr1	156642527	+	AB058781.1-1.1	NM_017204	98.7934	0	1
chr15	22662054	-	AB209240.1-1.1	NM_031032	98.8028	0	2
chr9	73231656	-	X66286.1-1.1	NM_001191810	98.8459	0	2
chr10	87603956	+	BC034533.1-1.1	NM_147144	98.8796	0	3
chr1	227312351	+	AK147583.1-1.1	NM_031779	98.9127	0	2
chr3	30758666	+	AB093244.1-1.1	NM_001107730	98.9322	0	2
chr4	62158000	+	BX648808.1-1.1	NM_013146	98.952	0	2
chr3	114959324	-	AJ131730.2-1.1	NM_032462	98.9933	0	4
chr19	39737656	+	BC153861.1-1.1	NM_134460	99.0007	0	2
chr8	82950013	+	AF338241.1-1.1	NM_134382	99.1592	0	3
chr3	10084524	-	AK122308.1-1.1	NM_138914	99.2099	0	2
chr4	83108674	+	BC151589.1-1.1	NM_001007645	99.2379	0	2
chr3	137446280	-	X61455.1-1.1	NM_001191966	99.2415	0	0
chr5	141482162	+	AK122226.2-1.1	NM_022931	99.2594	0	1
chr14	79415491	-	BC059811.1-1.1	NM_057116	99.2599	0	3
chr10	106186114	-	AK043037.1-1.1	NM_138975	99.3326	0	2
chr6	10299242	+	BC142229.1-1.1	NM_023090	99.3587	0	2
chr5	119169153	-	BC149084.1-1.1	NM_001107947	99.3859	0	3
chr10	91899242	+	BC054536.1-1.1	NM_001108300	99.5178	0	3
chr4	2851856	-	BC085154.1-1.1	NM_022850	99.5684	0	3
chr3	170223932	-	Y15065.1-1.1	NM_133322	99.6255	0	0
chr1	77244165	-	BC105380.1-1.1	NM_012518	99.7228	1	4
chr4	122925272	+	AJ316580.1-1.1	NM_138502	99.7899	0	3
chr4	82909624	-	AK129084.1-1.1	NM_001025063	99.8185	0	4
chrX	48744141	-	AK140714.1-1.1	NM_138846	99.8236	0	2
chr5	165077932	-	AK220319.1-1.1	NM_001106479	99.837	0	1
chr2	180871907	-	BC146251.1-1.1	NM_031667	99.8377	0	3
chr6	124488129	+	BC054805.1-1.1	NM_031969	99.878	0	3

## Sheet: Additional Table 3 a
Chromosome	Position	Strand	TransMap transcript	Ensembl Transcript	CD	Support
						RefSeq	Trans RefSeq
chr1	207703695	-	AK163651.1-1.1	ENSRNOT00000027341	99.9045	0	1
chr5	165077932	-	AK220319.1-1.1	ENSRNOT00000055666	99.837	0	1
chrX	48744141	-	AK140714.1-1.1	ENSRNOT00000006245	99.8238	0	2
chr10	106186114	-	AL049981.1-1.1	ENSRNOT00000065746	99.7347	0	2
chr2	180871907	-	BC146251.1-1.1	ENSRNOT00000027474	99.6786	0	3
chr4	122925272	+	AJ316580.1-1.1	ENSRNOT00000019852	99.6549	0	3
chr5	149486027	-	AL049426.1-1.1	ENSRNOT00000048781	99.5812	0	1
chr8	113470877	-	L19711.1-1.1	ENSRNOT00000026327	99.5765	0	2
chr4	2851856	-	BC085154.1-1.1	ENSRNOT00000047321	99.5684	0	3
chr10	91899242	+	BC054536.1-1.1	ENSRNOT00000064429	99.4678	0	3
chr5	119169153	-	BC149084.1-1.1	ENSRNOT00000066139	99.3859	0	3
chr6	10299242	+	BC142229.1-1.1	ENSRNOT00000034991	99.3587	0	2
chr15	44958320	-	AL834273.1-1.1	ENSRNOT00000019262	99.325	0	2
chr14	79415491	-	BC059811.1-1.1	ENSRNOT00000058482	99.2599	0	3
chr1	47560371	+	BC051079.1-1.1	ENSRNOT00000017809	99.2487	1	3
chr3	137446280	-	X61455.1-1.1	ENSRNOT00000006329	99.2415	0	0
chr4	83108674	+	BC151589.1-1.1	ENSRNOT00000013620	99.2386	0	2
chr8	82950013	+	AF338241.1-1.1	ENSRNOT00000010409	99.1592	0	3
chr5	141482162	+	AK122226.2-1.1	ENSRNOT00000015033	99.1176	0	1
chr10	45221782	-	BC064481.1-1.1	ENSRNOT00000003852	99.0708	1	1
chr3	10084524	-	AK122308.1-1.1	ENSRNOT00000011224	99.0552	0	2
chr19	39737656	+	BC153861.1-1.1	ENSRNOT00000051859	99.0028	0	2
chr3	114959324	-	AJ131730.2-1.1	ENSRNOT00000047158	98.9933	0	4
chr7	117961749	-	BC069253.1-1.1	ENSRNOT00000056154	98.9766	0	3
chr9	73231656	-	X66286.1-1.1	ENSRNOT00000035277	98.9704	0	2
chr4	62158000	+	BX648808.1-1.1	ENSRNOT00000013630	98.9474	0	2
chr3	30758666	+	AB209191.1-1.1	ENSRNOT00000006341	98.9322	0	2
chr1	227312351	+	AK147583.1-1.1	ENSRNOT00000020123	98.9093	0	2
chr13	45450550	-	AB018299.3-1.1	ENSRNOT00000044972	98.8826	4	13
chr10	87603956	+	X80199.2-1.1	ENSRNOT00000013204	98.8796	0	3
chr1	156642527	+	BC150254.1-1.1	ENSRNOT00000034389	98.7934	0	1
chr17	12420221	+	BC039294.1-1.1	ENSRNOT00000061233	98.7741	0	3
chr12	10358681	-	BC026054.1-1.1	ENSRNOT00000001331	98.7569	0	2
chr5	137577216	-	BC034221.1-1.1	ENSRNOT00000056882	98.75	0	3
chr9	37787939	-	BC096025.1-1.1	ENSRNOT00000033964	98.7305	0	0
chr3	114796854	+	BC148872.1-1.1	ENSRNOT00000031510	98.727	0	3
chr3	149215414	+	AB033045.3-1.1	ENSRNOT00000067946	98.7196	0	2
chr13	98951730	+	BC148046.1-1.1	ENSRNOT00000052407	98.6569	0	2
chr15	22662054	-	AB209240.1-1.1	ENSRNOT00000013494	98.6542	0	2
chr10	61952578	+	BC033614.1-1.1	ENSRNOT00000042197	98.506	0	2
chr6	111225591	+	AK125159.1-1.1	ENSRNOT00000015571	98.4916	0	1
chr10	46490111	-	BC127266.1-1.1	ENSRNOT00000004928	98.419	0	4
chr14	82267349	+	AF082740.1-1.1	ENSRNOT00000020247	98.4115	0	1
chr8	20451581	+	BC023763.1-1.1	ENSRNOT00000049973	98.3871	1	4
chr14	43722254	-	AK147547.1-1.1	ENSRNOT00000064263	98.3841	0	6
chr16	61781073	+	AY358674.1-1.1	ENSRNOT00000067231	98.3727	0	2
chr7	47240795	-	BX647240.1-1.1	ENSRNOT00000048880	98.3327	0	3
chrX	81089733	+	BC045634.1-1.1	ENSRNOT00000039985	98.3253	0	5
chr7	112862560	-	AK165314.1-1.1	ENSRNOT00000007988	98.2441	1	4
chr10	91031208	-	BC151264.1-1.1	ENSRNOT00000055194	98.2191	1	1
chr6	110821615	+	AB028959.1-1.1	ENSRNOT00000014017	98.2006	0	2
chr1	245417171	-	AB037717.1-1.1	ENSRNOT00000021229	98.1488	0	12
chr10	54403937	+	AB007854.1-1.1	ENSRNOT00000004729	98.0642	0	6
chr15	49959936	+	AB002390.1-1.1	ENSRNOT00000022440	98.0489	0	0
chr10	39017079	+	BX950469.2-1.1	ENSRNOT00000009841	98.0269	0	1
chr15	47641488	+	AK127430.1-1.1	ENSRNOT00000018599	98.0183	0	1
chr11	69976255	-	BX537966.1-1.1	ENSRNOT00000002407	98	1	3
chr1	155364690	-	U85020.1-1.1	ENSRNOT00000019370	97.992	0	2
chr1	77238705	+	AK033567.1-1.1	ENSRNOT00000022461	97.9821	0	1
chr6	115428693	-	BC040498.1-1.1	ENSRNOT00000006143	97.9814	0	3
chr19	52041104	+	AK046136.1-1.1	ENSRNOT00000064367	97.9047	0	0
chr10	83728049	-	BC149067.1-1.1	ENSRNOT00000005644	97.8788	0	3
chr1	174214090	-	BC084587.1-1.1	ENSRNOT00000015936	97.8705	0	1
chr3	120070845	+	AK147541.1-1.1	ENSRNOT00000028888	97.8333	0	1
chr14	86630866	+	AK075018.1-1.1	ENSRNOT00000020693	97.7881	0	2
chr14	80767772	-	AK128922.1-1.1	ENSRNOT00000049798	97.718	0	1
chr17	46878274	+	BC052019.1-1.1	ENSRNOT00000023519	97.6934	0	2
chr10	39781477	+	AK147421.1-1.1	ENSRNOT00000058817	97.6896	0	0
chr5	159556265	+	BC060624.1-1.1	ENSRNOT00000008940	97.6418	0	2
chr10	96130721	-	AK135173.1-1.1	ENSRNOT00000048490	97.6378	0	2
chr11	64680817	-	BC114758.1-1.1	ENSRNOT00000067833	97.6331	0	2
chr6	137639747	-	X65687.1-1.1	ENSRNOT00000031164	97.5477	0	5
chr14	82447615	-	AK147307.1-1.1	ENSRNOT00000020731	97.5	0	1
chr14	17173406	+	AK170555.1-1.1	ENSRNOT00000003052	97.4961	0	2
chr1	119157751	+	AB014719.1-1.1	ENSRNOT00000022049	97.4848	0	3
chr1	168569480	-	AK154417.1-1.1	ENSRNOT00000024561	97.4769	0	1
chr7	62714781	+	AB084258.1-1.1	ENSRNOT00000005798	97.4335	0	2
chr7	124493182	+	AK154602.1-1.1	ENSRNOT00000022945	97.3587	0	1
chr9	92685802	-	BC027788.1-1.1	ENSRNOT00000051155	97.3525	0	3
chr14	79404745	+	AF084481.1-1.1	ENSRNOT00000034730	97.3046	0	3
chr2	192513637	+	BC053610.1-1.1	ENSRNOT00000024497	97.3037	0	1
chr13	46861248	-	AK037150.1-1.1	ENSRNOT00000004241	97.252	0	1
chr12	36561277	+	AK147354.1-1.1	ENSRNOT00000046323	97.2377	2	3
chr17	53557722	-	X60422.1-1.1	ENSRNOT00000017102	97.2248	0	4
chr14	88998989	-	AK023794.1-1.1	ENSRNOT00000012661	97.2129	1	2
chr18	57780142	-	BC001665.2-1.1	ENSRNOT00000026227	97.1271	0	3
chr8	21010751	-	AK048395.1-1.1	ENSRNOT00000015609	97.0911	0	1
chr11	64279040	-	AB066114.1-1.1	ENSRNOT00000003867	97.05	0	1
chr6	1144520	-	BC052366.1-1.1	ENSRNOT00000042735	96.8919	0	1
chr3	87453840	-	BC039979.1-1.1	ENSRNOT00000063803	96.8217	0	1
chr18	59146974	-	AK026797.1-1.1	ENSRNOT00000038851	96.8143	0	2
chr3	112607812	-	BC003905.1-1.1	ENSRNOT00000010659	96.7016	0	1
chr10	61954276	-	AK147507.1-1.1	ENSRNOT00000003696	96.6418	0	3
chr10	65887196	+	AK147344.1-1.1	ENSRNOT00000018986	96.6102	0	1
chr1	242636547	+	BC066090.1-1.1	ENSRNOT00000020411	96.6019	0	1
chr20	19156886	-	BC036757.2-1.1	ENSRNOT00000032159	96.5847	0	2
chr2	116586266	+	AK173217.1-1.1	ENSRNOT00000067693	96.5072	0	0
chr4	57370093	+	BC060132.1-1.1	ENSRNOT00000013654	96.4996	0	1
chr10	85879691	-	D67015.1-1.1	ENSRNOT00000012376	96.4884	0	1
chr4	149046100	-	AK220449.1-1.1	ENSRNOT00000010347	96.4418	0	3
chr2	224180612	-	BX537758.1-1.1	ENSRNOT00000055615	96.3855	0	5
chr1	164931058	+	AK089115.1-1.1	ENSRNOT00000026607	96.3696	0	2
chr8	61740190	+	AK156123.1-1.1	ENSRNOT00000010620	96.3691	0	4
chr1	224575984	-	AB033084.1-1.1	ENSRNOT00000024775	96.368	0	2
chr6	138083193	+	AK122326.1-1.1	ENSRNOT00000056880	96.3656	0	3
chr16	82899203	-	X04647.1-1.1	ENSRNOT00000057461	96.3595	0	1
chr2	180475896	+	BC066787.1-1.1	ENSRNOT00000026514	96.3175	0	3
chr6	27090874	+	BC034049.1-1.1	ENSRNOT00000005317	96.2911	1	3
chr7	11060107	-	BC034719.1-1.1	ENSRNOT00000060698	96.2857	0	2
chr18	28435515	+	AK172088.1-1.1	ENSRNOT00000067702	96.2751	0	3
chr16	13051346	-	BC111465.1-1.1	ENSRNOT00000016494	96.261	0	3
chr18	54871235	+	BC075669.1-1.1	ENSRNOT00000068170	96.2	1	1
chr3	96121316	-	AJ300461.1-1.1	ENSRNOT00000006349	96.1851	0	1
chr9	79007249	-	BC065934.1-1.1	ENSRNOT00000067082	96.1657	0	3
chr1	166606442	-	BC059258.1-1.1	ENSRNOT00000020137	96.1318	0	2
chr7	119692725	-	AK151631.1-1.1	ENSRNOT00000025925	96.0658	0	0
chr2	190164213	-	AK142160.1-1.1	ENSRNOT00000028677	96.063	0	3
chr5	127664893	+	D13643.3-1.1	ENSRNOT00000009402	95.9507	0	2
chr16	18107693	-	BC150074.1-1.1	ENSRNOT00000021073	95.9217	0	4
chr8	20865616	-	AB284125.1-1.1	ENSRNOT00000014135	95.8943	0	4
chr2	190145983	+	BC012796.2-1.1	ENSRNOT00000029942	95.8872	1	3
chr3	157692827	-	BC009948.2-1.1	ENSRNOT00000055135	95.884	0	2
chrX	122222330	+	BC108114.1-1.1	ENSRNOT00000029664	95.8533	0	4
chr2	198866703	+	BC065065.1-1.1	ENSRNOT00000067814	95.8351	0	2
chr18	60145518	+	BC050352.1-1.1	ENSRNOT00000025316	95.7948	0	3
chr13	77684205	-	AK122379.1-1.1	ENSRNOT00000067089	95.7844	0	3
chr20	11982466	+	L22548.1-1.1	ENSRNOT00000066814	95.7831	1	5
chr10	108918365	-	BC093479.1-1.1	ENSRNOT00000005067	95.7396	0	3
chr12	28735724	-	AK075900.1-1.1	ENSRNOT00000001247	95.6767	0	1
chr3	116701169	+	BX538316.1-1.1	ENSRNOT00000024694	95.6467	0	1
chr14	63216438	+	AK122570.1-1.1	ENSRNOT00000058940	95.6292	0	1
chr11	69784724	+	AK122221.1-1.1	ENSRNOT00000039814	95.6267	0	1
chr19	37052240	+	BC058812.1-1.1	ENSRNOT00000015006	95.5979	0	2
chr16	69329413	-	AK160172.1-1.1	ENSRNOT00000018369	95.5951	0	2
chr1	248582673	-	BC049116.1-1.1	ENSRNOT00000020390	95.5334	0	3
chr10	95323774	+	AB046856.2-1.1	ENSRNOT00000055134	95.5032	0	2
chr10	40642252	+	BX537963.1-1.1	ENSRNOT00000016755	95.5006	0	2
chr4	75445651	+	CR933671.1-1.1	ENSRNOT00000067874	95.4871	0	1
chr11	52095258	-	AL832675.1-1.1	ENSRNOT00000064294	95.4677	0	0
chr10	109419842	-	AB014541.2-1.1	ENSRNOT00000005839	95.4545	1	2
chr1	186200206	-	M94046.1-1.1	ENSRNOT00000027460	95.4338	0	3
chr8	80032774	+	AB290180.1-1.1	ENSRNOT00000037590	95.4073	0	3
chr13	110757113	+	BC161575.1-1.1	ENSRNOT00000009900	95.3298	0	3
chr11	30920865	-	AB093272.1-1.1	ENSRNOT00000002812	95.3204	0	3
chr13	67835448	-	BC082789.1-1.1	ENSRNOT00000044235	95.309	1	7
chr20	12338496	+	X66405.1-1.1	ENSRNOT00000001679	95.2795	0	2
chr3	105299101	+	AY150699.1-1.1	ENSRNOT00000031231	95.1797	1	1
chr16	82528919	-	AK129064.1-1.1	ENSRNOT00000043449	95.146	0	4
chr10	86248999	+	AB041572.1-1.1	ENSRNOT00000034305	95.1083	0	2
chr17	55032283	+	BC039858.1-1.1	ENSRNOT00000018190	95.081	0	2
chr20	28457664	-	BC140468.1-1.1	ENSRNOT00000065127	95.0701	0	2
chr5	49339301	+	AK149985.1-1.1	ENSRNOT00000009812	95.0466	0	1
chr10	16793912	-	BC120357.1-1.1	ENSRNOT00000005273	95.0442	0	3
chr11	86084328	-	BC042570.1-1.1	ENSRNOT00000002530	95.036	0	2
chr17	66855860	-	X14194.1-1.1	ENSRNOT00000003349	94.9951	0	3
chr4	121147926	+	BC043125.1-1.1	ENSRNOT00000033730	94.9697	1	0
chr3	158054045	+	AK084239.1-1.1	ENSRNOT00000010054	94.9386	0	0
chr7	130847384	+	AK045710.1-1.1	ENSRNOT00000006219	94.8984	0	3
chr8	120591028	-	BC040499.1-1.1	ENSRNOT00000017950	94.8948	0	5
chr8	52819481	-	X15052.1-1.1	ENSRNOT00000047666	94.8941	0	4
chr17	13215623	+	BC030691.2-1.1	ENSRNOT00000061187	94.8329	0	2
chr10	92233326	+	BC006538.2-1.1	ENSRNOT00000004046	94.8315	0	1
chr18	72362664	-	AB007887.1-1.1	ENSRNOT00000024716	94.7135	0	3
chr14	82680102	+	BC061690.1-1.1	ENSRNOT00000022540	94.7114	0	0
chr13	96140727	+	X57206.1-1.1	ENSRNOT00000004032	94.6303	0	1
chr5	145684320	+	BC080317.1-1.1	ENSRNOT00000049726	94.6246	0	1
chr8	11151247	-	BC151613.1-1.1	ENSRNOT00000033969	94.6133	0	2
chr6	109394301	-	BC123529.1-1.1	ENSRNOT00000010512	94.598	0	3
chr14	2575312	+	U53586.1-1.1	ENSRNOT00000067598	94.5769	0	2
chr1	78612119	+	AK154960.1-1.1	ENSRNOT00000029552	94.4954	0	0
chr10	89891702	-	BC073759.1-1.1	ENSRNOT00000026783	94.4882	0	2
chr13	88374324	+	AF322631.1-1.1	ENSRNOT00000010146	94.3886	0	2
chr7	118354883	+	BC048172.1-1.1	ENSRNOT00000023066	94.3782	0	2
chr8	58749975	+	AK083216.1-1.1	ENSRNOT00000019539	94.3719	0	3
chr17	27390051	-	BC061691.1-1.1	ENSRNOT00000037539	94.3614	0	3
chr9	103002776	-	AB007898.1-1.1	ENSRNOT00000021258	94.3491	1	3
chr14	81487440	-	L20431.1-1.1	ENSRNOT00000015506	94.3422	0	1
chr15	42783766	-	AJ297823.1-1.1	ENSRNOT00000015452	94.3299	0	1
chr10	92973415	-	AK032120.1-1.1	ENSRNOT00000006361	94.324	0	2
chr3	54275015	+	AK028752.1-1.1	ENSRNOT00000045394	94.3033	0	0
chr8	127166915	-	AB033016.1-1.1	ENSRNOT00000043346	94.238	0	1
chr18	3789055	-	AK162301.1-1.1	ENSRNOT00000015970	94.2343	1	0
chr3	9307276	+	BC042710.1-1.1	ENSRNOT00000033934	94.2268	0	4
chr7	101301377	-	AB033075.1-1.1	ENSRNOT00000045503	94.2197	0	1
chr6	137908864	-	AF020201.1-1.1	ENSRNOT00000019213	94.186	0	4
chr1	30280805	-	BC060133.1-1.1	ENSRNOT00000022635	94.1799	1	2
chr2	217790762	-	BC040365.1-1.1	ENSRNOT00000032324	94.122	0	2
chr10	14405166	+	BC054799.1-1.1	ENSRNOT00000023615	94.1059	0	3
chr17	11676659	-	AK147441.1-1.1	ENSRNOT00000066498	94.0649	0	2
chr8	66199175	-	AB020643.1-1.1	ENSRNOT00000038641	94.0282	0	2
chr4	8609294	+	AY568568.1-1.1	ENSRNOT00000061858	94.0057	0	3
chr15	38642151	+	AK053642.1-1.1	ENSRNOT00000016162	93.9859	0	3
chr5	153293905	-	BC043665.1-1.1	ENSRNOT00000022921	93.8983	0	3
chr1	156173205	-	AK030814.1-1.1	ENSRNOT00000022176	93.8832	0	1
chr13	66621849	+	AF288391.1-1.1	ENSRNOT00000003320	93.8084	0	1
chr10	72679099	+	BC056500.1-1.1	ENSRNOT00000041140	93.7913	0	6
chr15	44172183	-	BC051457.1-1.1	ENSRNOT00000038336	93.7911	0	0
chr13	95868367	+	BX648219.1-1.1	ENSRNOT00000047027	93.75	0	3
chr13	85485808	+	BX537427.1-1.1	ENSRNOT00000003705	93.7462	0	1
chr7	32752736	+	BC067069.1-1.1	ENSRNOT00000059025	93.7437	0	1
chr11	2983225	-	BC001553.1-1.1	ENSRNOT00000000904	93.7304	0	2
chr7	10154365	+	AK039966.1-1.1	ENSRNOT00000026960	93.6085	0	1
chr10	10755858	-	BC123484.1-1.1	ENSRNOT00000040619	93.5443	0	4
chrX	122062507	+	AK077716.1-1.1	ENSRNOT00000015518	93.5241	0	1
chr10	92829988	-	BC008525.1-1.1	ENSRNOT00000005046	93.4935	0	4
chr1	247349891	-	AF169226.1-1.1	ENSRNOT00000064124	93.4858	0	2
chr1	149278943	+	CR933674.1-1.1	ENSRNOT00000055397	93.4803	0	1
chr7	67181099	-	AB210045.1-1.1	ENSRNOT00000007721	93.4545	0	1
chr12	11401778	+	BC003828.1-1.1	ENSRNOT00000001417	93.4307	0	4
chrX	141201353	+	BC035029.1-1.1	ENSRNOT00000066809	93.4026	0	2
chr17	22083793	+	AK030415.1-1.1	ENSRNOT00000060550	93.3689	0	3
chr4	159207962	-	BC133291.1-1.1	ENSRNOT00000011298	93.3529	0	3
chr10	105474150	+	BC047534.1-1.1	ENSRNOT00000035865	93.3434	0	2
chr18	31782733	-	AK142163.1-1.1	ENSRNOT00000018577	93.3406	0	7
chr16	61100428	+	AF082557.1-1.1	ENSRNOT00000058913	93.3129	0	1
chr5	159805410	+	D16580.1-1.1	ENSRNOT00000010183	93.2896	1	2
chr2	227057809	+	AY053453.1-1.1	ENSRNOT00000014155	93.2344	0	1
chr3	54874003	+	AF480462.1-1.1	ENSRNOT00000002067	93.1803	0	2
chrX	47316386	+	Y00971.1-1.1	ENSRNOT00000005615	93.1655	0	3
chr1	158289813	+	D87470.1-1.1	ENSRNOT00000025827	93.1581	0	1
chr9	19681824	+	AK147376.1-1.1	ENSRNOT00000029696	93.108	0	0
chr7	61367931	-	AY313783.1-1.1	ENSRNOT00000032862	93.0536	0	2
chr19	47574036	+	AY172689.1-1.1	ENSRNOT00000017769	93.0447	0	4
chr12	28776459	+	BC047496.1-1.1	ENSRNOT00000068517	93.0041	0	3
chr17	6461919	-	AK146525.1-1.1	ENSRNOT00000025801	92.8671	0	1
chr7	133634814	+	BC030284.1-1.1	ENSRNOT00000008159	92.8571	0	3
chr19	9682320	+	BT030716.1-1.1	ENSRNOT00000061498	92.8571	0	2
chrX	82593050	-	AB007884.1-1.1	ENSRNOT00000068137	92.8571	0	2
chr18	73907049	+	BC116064.1-1.1	ENSRNOT00000024378	92.797	0	3
chr4	127974661	-	AK163800.1-1.1	ENSRNOT00000037848	92.7649	0	1
chr19	49805783	-	AK152392.1-1.1	ENSRNOT00000020859	92.7645	0	4
chr2	203959055	-	AK220331.1-1.1	ENSRNOT00000055873	92.7522	0	3
chr18	36617225	-	D78014.1-1.1	ENSRNOT00000025880	92.7098	0	1
chr4	179965070	+	BC085246.1-1.1	ENSRNOT00000016937	92.6616	0	1
chrX	141123947	-	BC033588.1-1.1	ENSRNOT00000001179	92.655	1	2
chr20	6827498	-	BC038292.1-1.1	ENSRNOT00000000612	92.6255	0	1
chr3	154538347	-	AK031101.1-1.1	ENSRNOT00000013445	92.6054	0	1
chr7	121374689	+	BC025519.1-1.1	ENSRNOT00000013994	92.6027	1	2
chr2	76876845	-	AK295995.1-1.1	ENSRNOT00000031800	92.5974	0	2
chr3	145709577	+	BC133503.1-1.1	ENSRNOT00000024411	92.5848	0	2
chr2	192533763	-	CR749273.1-1.1	ENSRNOT00000025167	92.472	0	3
chr6	26939561	-	BC075650.1-1.1	ENSRNOT00000039251	92.4379	0	2
chr3	165023644	+	BC094436.1-1.1	ENSRNOT00000067705	92.3684	0	1
chr7	60706427	+	AK165180.1-1.1	ENSRNOT00000064349	92.3567	0	4
chr10	87579973	+	CR749360.1-1.1	ENSRNOT00000012820	92.3459	0	2
chr18	27247805	+	BC114114.1-1.1	ENSRNOT00000027499	92.3304	0	4
chr18	26813889	-	BC013052.1-1.1	ENSRNOT00000027345	92.3077	1	1
chr3	112936058	-	AK124916.1-1.1	ENSRNOT00000011084	92.304	0	2
chr2	190731967	+	AK172146.1-1.1	ENSRNOT00000065806	92.2902	0	5
chr5	75858887	+	AJ303079.1-1.1	ENSRNOT00000059613	92.2873	0	7
chr15	50089031	-	AK021776.1-1.1	ENSRNOT00000023318	92.2747	1	3
chr2	116160193	+	AY205265.1-1.1	ENSRNOT00000015779	92.2479	1	2
chr13	31269333	+	BC032563.1-1.1	ENSRNOT00000061516	92.2459	0	6
chr15	32504260	+	AK291325.1-1.1	ENSRNOT00000042938	92.2111	0	0
chr20	13970331	-	AK122842.1-1.1	ENSRNOT00000001766	92.1785	0	3
chr1	64112941	-	AK032173.1-1.1	ENSRNOT00000019683	92.1766	0	0
chr3	149500548	+	AB020630.2-1.1	ENSRNOT00000067398	92.0834	0	4
chr15	2565395	-	AK147528.1-1.1	ENSRNOT00000018023	92.0435	0	1
chr3	113046301	-	D87445.3-1.1	ENSRNOT00000011551	92.0413	0	2
chr12	21635796	+	BC066070.1-1.1	ENSRNOT00000001938	91.9799	1	1
chr6	135301242	+	BC063910.1-1.1	ENSRNOT00000007595	91.9719	0	7
chr5	8592921	+	AK051592.1-1.1	ENSRNOT00000007766	91.9048	0	2
chr7	1653497	+	BC029754.1-1.1	ENSRNOT00000033726	91.8919	0	3
chr4	78517996	-	AF392444.1-1.1	ENSRNOT00000042964	91.8566	0	6
chr5	130740986	+	AJ719296.1-1.1	ENSRNOT00000064145	91.8357	0	1
chr4	104599973	-	AL832022.1-1.1	ENSRNOT00000038912	91.7695	0	1
chr2	83544604	-	BC048816.1-1.1	ENSRNOT00000014938	91.7587	0	1
chr5	135495489	-	AM040940.1-1.1	ENSRNOT00000011985	91.7548	0	1
chr7	129336963	-	AK129426.1-1.1	ENSRNOT00000045553	91.7112	0	5
chr3	119793180	-	AY004874.1-1.1	ENSRNOT00000028885	91.6745	1	3
chr9	88998617	+	AK147503.1-1.1	ENSRNOT00000066706	91.5978	0	2
chr1	13672687	-	AB252196.1-1.1	ENSRNOT00000015927	91.5874	0	1
chr4	15136458	-	BC129012.1-1.1	ENSRNOT00000034969	91.5866	0	6
chr5	71211114	+	AB008226.1-1.1	ENSRNOT00000036799	91.5798	0	2
chr4	121295967	-	AF279145.2-1.1	ENSRNOT00000011675	91.5493	0	1
chr5	140059268	-	BC057371.1-1.1	ENSRNOT00000011586	91.5016	0	1
chr5	128128916	+	BC028324.1-1.1	ENSRNOT00000011410	91.4384	0	2
chr5	140218629	+	BC151828.1-1.1	ENSRNOT00000011683	91.434	0	2
chr4	57121163	-	BC006277.2-1.1	ENSRNOT00000060159	91.3721	1	0
chr9	90779115	+	AB032972.1-1.1	ENSRNOT00000027528	91.3205	0	3
chrX	41733445	+	AK220345.1-1.1	ENSRNOT00000004620	91.2583	0	0
chr12	43923280	-	BC106090.1-1.1	ENSRNOT00000000892	91.2572	0	1
chr4	62678654	-	BC089161.1-1.1	ENSRNOT00000014977	91.1514	0	2
chr1	128606834	-	BC149799.1-1.1	ENSRNOT00000055829	91.148	0	2
chr18	53054642	+	BC075647.1-1.1	ENSRNOT00000037901	91.1352	0	2
chr4	155926597	-	AK122437.1-1.1	ENSRNOT00000048676	91.1312	0	6
chr10	43384338	+	BC060617.1-1.1	ENSRNOT00000003447	91.1038	0	1
chr19	25889342	-	BC078414.1-1.1	ENSRNOT00000043971	91.0891	0	3
chr8	11291527	-	BX648729.1-1.1	ENSRNOT00000061615	91.0754	0	1
chr13	98313762	-	AB007952.1-1.1	ENSRNOT00000000074	91.0734	0	1
chr13	100904075	-	AK173181.1-1.1	ENSRNOT00000003198	91.0286	0	0
chr14	87371429	-	BC031910.1-1.1	ENSRNOT00000010152	91.0165	0	2
chr15	27707412	-	BC033312.1-1.1	ENSRNOT00000060467	90.9968	0	4
chr1	20343265	-	AF054999.1-1.1	ENSRNOT00000061332	90.9814	0	4
chr9	57740460	-	AB053305.1-1.1	ENSRNOT00000035209	90.9688	0	0
chr10	4870726	-	AB002348.3-1.1	ENSRNOT00000003541	90.9222	0	2
chr11	49631734	+	AB074167.1-1.1	ENSRNOT00000002738	90.92	0	1
chr2	140408844	-	AK147422.1-1.1	ENSRNOT00000017736	90.9018	0	2
chr11	71660290	+	BC031419.1-1.1	ENSRNOT00000002356	90.8748	0	0
chr3	6973184	+	AB209864.1-1.1	ENSRNOT00000012334	90.7512	0	0
chr6	7189075	+	AL161954.1-1.1	ENSRNOT00000061921	90.7509	0	0
chr9	65259585	+	AL833567.1-1.1	ENSRNOT00000043627	90.7294	0	6
chr8	67002012	+	AK154414.1-1.1	ENSRNOT00000034926	90.5325	1	2
chr6	26054147	-	AB051511.1-1.1	ENSRNOT00000067908	90.5258	0	3
chr3	108723376	+	BC064446.1-1.1	ENSRNOT00000044158	90.4807	0	1
chr20	14146839	-	BC037333.1-1.1	ENSRNOT00000001779	90.4557	0	1
chr1	30063542	-	BC054803.1-1.1	ENSRNOT00000039166	90.4516	0	3
chr12	27963109	+	BC104622.1-1.1	ENSRNOT00000035621	90.4405	0	4
chr2	54363455	+	BC037303.2-1.1	ENSRNOT00000017626	90.411	0	3
chrX	26652130	-	L41495.1-1.1	ENSRNOT00000011207	90.4079	1	2
chr3	67032862	+	AK154307.1-1.1	ENSRNOT00000006961	90.285	0	4
chr2	61415411	-	BC134490.1-1.1	ENSRNOT00000015443	90.2662	0	3
chr8	57857251	-	AK018275.1-1.1	ENSRNOT00000066197	90.2655	0	2
chrX	83785834	+	AK088336.1-1.1	ENSRNOT00000040148	90.2505	0	3
chr3	75497674	-	AB002356.1-1.1	ENSRNOT00000065004	90.2477	0	11
chr7	1856364	-	BC036180.1-1.1	ENSRNOT00000006796	90.1891	0	1
chr3	147590220	-	AK126630.1-1.1	ENSRNOT00000008267	90.1599	0	2
chr1	155175384	+	BC060157.1-1.1	ENSRNOT00000049321	90.0888	0	3
chr8	52832222	-	AB209443.1-1.1	ENSRNOT00000059218	90.0868	0	2
chr17	16009171	-	AK122394.1-1.1	ENSRNOT00000023701	90.0777	0	2
chr18	56951744	+	AK083245.1-1.1	ENSRNOT00000041533	90.053	0	2
chr4	79854295	+	BC122586.1-1.1	ENSRNOT00000016265	90.0369	0	5
chr5	166246242	-	AF090190.1-1.1	ENSRNOT00000020031	90.0301	0	2
chr8	48082190	+	BC092225.1-1.1	ENSRNOT00000021819	90.0225	0	2
chr6	93027452	+	BX647863.1-1.1	ENSRNOT00000068757	89.9907	0	5
chr14	43169419	+	BX648675.1-1.1	ENSRNOT00000041793	89.9707	0	4
chr1	249371164	+	BC040384.1-1.1	ENSRNOT00000018090	89.9608	1	1
chr10	92521161	-	BC148927.1-1.1	ENSRNOT00000055155	89.9566	0	4
chr5	157884298	-	AK030343.1-1.1	ENSRNOT00000064418	89.9177	0	1
chr3	55843533	+	BC015296.1-1.1	ENSRNOT00000025255	89.9088	0	1
chr9	20178202	-	AK147264.1-1.1	ENSRNOT00000040034	89.902	0	7
chr19	36731938	-	BC023107.1-1.1	ENSRNOT00000059375	89.8952	0	5
chr4	157335107	-	BC043122.1-1.1	ENSRNOT00000038551	89.8734	0	1
chr3	14392298	-	AK139242.1-1.1	ENSRNOT00000025904	89.838	0	3
chr6	126835853	-	BC083510.1-1.1	ENSRNOT00000010656	89.8182	0	2
chr10	65768940	+	L10370.1-1.1	ENSRNOT00000044938	89.8172	0	3
chr1	136761105	-	AK025521.1-1.1	ENSRNOT00000015948	89.8164	0	3
chr1	248660353	-	BC042595.1-1.1	ENSRNOT00000040740	89.7757	0	2
chr20	31170667	+	AK126335.1-1.1	ENSRNOT00000000467	89.7741	1	0
chr11	45582278	+	BC108137.1-1.1	ENSRNOT00000039997	89.7112	0	3
chr2	96522028	-	BC048244.1-1.1	ENSRNOT00000016567	89.6624	0	1
chr17	78485931	-	D11091.1-1.1	ENSRNOT00000025901	89.5785	0	2
chr1	90675650	+	BC085480.1-1.1	ENSRNOT00000020079	89.5286	0	2
chr3	33901791	-	BC048170.1-1.1	ENSRNOT00000009181	89.4971	0	1
chr9	36361847	-	AK166651.1-1.1	ENSRNOT00000024366	89.4737	1	1
chr13	40636721	+	AK080432.1-1.1	ENSRNOT00000005289	89.4366	0	1
chr2	192582919	-	BC034266.1-1.1	ENSRNOT00000025167	89.4153	0	1
chr5	151927182	-	AK150140.1-1.1	ENSRNOT00000013117	89.3617	0	0
chr10	31282777	+	BC024214.2-1.1	ENSRNOT00000008184	89.3432	1	3
chr10	66139581	-	AK161178.1-1.1	ENSRNOT00000019044	89.2767	0	0
chr16	64918702	-	AK022588.1-1.1	ENSRNOT00000031701	89.2761	0	2
chr7	95195850	+	AL832830.1-1.1	ENSRNOT00000011797	89.2615	0	2
chr10	98877047	+	AX750581.1-1.1	ENSRNOT00000045902	89.2513	0	2
chr9	13891839	+	AJ459109.1-1.1	ENSRNOT00000016291	89.2316	0	1
chr15	87891066	-	AK076426.1-1.1	ENSRNOT00000014747	89.1491	0	0
chr17	16310821	-	BC058395.1-1.1	ENSRNOT00000000117	89.1247	0	3
chr1	95652817	+	BC059379.1-1.1	ENSRNOT00000028064	89.0785	0	3
chr18	56634999	-	AB209107.1-1.1	ENSRNOT00000025881	89.0774	0	1
chr10	62951072	+	AK168720.1-1.1	ENSRNOT00000005368	89.0343	0	1
chr5	154002126	-	AF102578.1-1.1	ENSRNOT00000024464	89.0279	0	2
chr5	105425707	+	BX640951.1-1.1	ENSRNOT00000058520	89.01	0	2
chr3	158186189	-	BC059933.1-1.1	ENSRNOT00000010817	88.9675	0	2
chr6	143660141	+	BC052440.1-1.1	ENSRNOT00000006582	88.944	0	2
chr4	64699552	-	CR749563.1-1.1	ENSRNOT00000017338	88.886	0	1
chr13	30915104	-	AK165598.1-1.1	ENSRNOT00000068524	88.8744	0	0
chr7	50531425	+	BC076591.1-1.1	ENSRNOT00000005286	88.8711	0	1
chr3	13694365	-	AK023841.1-1.1	ENSRNOT00000024599	88.7772	0	1
chr14	83689162	+	AK049285.1-1.1	ENSRNOT00000040381	88.7535	0	1
chr3	145886083	+	BC043086.1-1.1	ENSRNOT00000055310	88.75	0	2
chr1	201814802	+	BC058099.1-1.1	ENSRNOT00000064254	88.7379	0	2
chrX	71673528	+	AB208836.1-1.1	ENSRNOT00000034372	88.7006	0	19
chr5	169537386	+	AF064084.1-1.1	ENSRNOT00000014625	88.6792	0	2
chr10	76489297	+	BC142531.1-1.1	ENSRNOT00000013743	88.6695	0	1
chr3	145345421	-	BC003848.1-1.1	ENSRNOT00000023786	88.6154	0	2
chr1	76695513	+	BC060274.1-1.1	ENSRNOT00000020509	88.5862	0	2
chr19	698185	-	AF240460.1-1.1	ENSRNOT00000040024	88.5581	0	4
chr14	72050698	+	AK074494.1-1.1	ENSRNOT00000004274	88.5385	0	2
chr8	80383877	-	AK147581.1-1.1	ENSRNOT00000014124	88.5263	0	4
chr5	171953698	-	BC117641.1-1.1	ENSRNOT00000020560	88.5113	0	1
chr5	154204867	-	BC059001.1-1.1	ENSRNOT00000025051	88.4716	0	1
chr4	160630234	-	BC055054.1-1.1	ENSRNOT00000015570	88.4236	0	3
chr19	22872803	+	AB028853.1-1.1	ENSRNOT00000022573	88.4134	0	2
chr3	76298780	+	AB051523.1-1.1	ENSRNOT00000064739	88.3104	1	3
chr20	7921452	+	AK096340.1-1.1	ENSRNOT00000000642	88.3017	1	1
chr5	168202746	-	AK032415.1-1.1	ENSRNOT00000055498	88.2985	1	3
chr2	174093649	+	CR749274.1-1.1	ENSRNOT00000017448	88.2824	0	1
chr1	136551195	-	AK160892.1-1.1	ENSRNOT00000067301	88.2605	0	2
chr13	68241452	-	AJ720810.1-1.1	ENSRNOT00000003605	88.2244	1	2
chr6	111113716	-	BC035881.1-1.1	ENSRNOT00000015046	88.198	0	1
chr10	105511440	+	BC095988.1-1.1	ENSRNOT00000032608	88.162	0	1
chr8	84825223	-	AL832815.1-1.1	ENSRNOT00000041576	88.1431	0	2
chr3	107632674	-	AK127478.1-1.1	ENSRNOT00000015086	88.0975	0	2
chr8	79849539	+	BC040206.1-1.1	ENSRNOT00000030221	88.0454	0	2
chr16	40223920	+	AK048051.1-1.1	ENSRNOT00000059511	88.0415	0	1
chr1	227475401	-	AK028494.1-1.1	ENSRNOT00000064578	88.0137	1	1
chr13	73967527	+	BC146795.1-1.1	ENSRNOT00000007660	87.98	1	2
chrX	92565687	-	AK132304.1-1.1	ENSRNOT00000003714	87.9077	0	2
chr14	101449077	+	AK147674.1-1.1	ENSRNOT00000064353	87.8598	0	2
chr1	220726987	+	BC153246.1-1.1	ENSRNOT00000020254	87.8232	0	3
chr3	9160481	+	BC025586.1-1.1	ENSRNOT00000021431	87.7818	0	2
chr4	155661298	-	AK128511.1-1.1	ENSRNOT00000010556	87.7441	0	2
chr1	107368400	-	BX537997.2-1.1	ENSRNOT00000068501	87.7334	0	2
chr6	108719119	-	AK140195.1-1.1	ENSRNOT00000031650	87.6607	0	3
chr3	6692428	+	BC063827.1-1.1	ENSRNOT00000012892	87.6604	0	1
chr19	41852742	-	BC151375.1-1.1	ENSRNOT00000031243	87.6483	0	2
chr9	87279993	+	AY090109.1-1.1	ENSRNOT00000025879	87.588	0	1
chr8	46802046	+	AK147479.1-1.1	ENSRNOT00000008614	87.5183	0	2
chr10	86461110	-	BC047282.1-1.1	ENSRNOT00000017989	87.4833	0	2
chr7	22331596	-	AL137753.1-1.1	ENSRNOT00000011326	87.4311	0	2
chr8	58268039	+	AL133096.1-1.1	ENSRNOT00000017053	87.4263	0	4
chrX	26768022	-	BC122581.1-1.1	ENSRNOT00000029776	87.3866	0	4
chr10	87402492	-	BC071833.1-1.1	ENSRNOT00000049621	87.3773	0	3
chr1	154549239	-	AB037793.1-1.1	ENSRNOT00000055364	87.3303	0	1
chr5	161961865	-	AB208877.1-1.1	ENSRNOT00000041175	87.3001	0	3
chr10	97297841	-	AK032548.1-1.1	ENSRNOT00000004578	87.2456	0	1
chr5	79664363	+	AJ250999.1-1.1	ENSRNOT00000059183	87.2378	0	2
chr4	56646565	+	AF071494.1-1.1	ENSRNOT00000011356	87.2233	0	2
chr3	7677059	+	AK147428.1-1.1	ENSRNOT00000016904	87.2152	0	4
chr13	70233186	-	AK147403.1-1.1	ENSRNOT00000000049	87.2122	0	1
chr2	113130609	+	BC028734.1-1.1	ENSRNOT00000017805	87.2068	0	5
chr19	31076775	+	AK075364.1-1.1	ENSRNOT00000065074	87.1964	0	2
chr1	2865587	-	AK029782.1-1.1	ENSRNOT00000022003	87.1933	0	1
chr3	67092328	+	AB075826.1-1.1	ENSRNOT00000006504	87.1669	0	0
chr8	34899045	-	BC140689.1-2.1	ENSRNOT00000013763	87.1494	0	1
chr5	119132099	+	AF060539.1-1.1	ENSRNOT00000010211	87.1409	0	2
chr4	184712827	+	AK129335.1-1.1	ENSRNOT00000002523	87.1294	0	2
chr6	98306162	-	BC026814.1-1.1	ENSRNOT00000006913	87.1208	0	3
chr18	25840613	-	U30521.1-1.1	ENSRNOT00000027739	87.1117	0	17
chr7	23468054	+	AB032773.1-1.1	ENSRNOT00000031871	87.1096	0	2
chr2	182160569	-	AB032963.1-1.1	ENSRNOT00000056606	87.1016	0	2
chr16	59356894	+	AB051510.1-1.1	ENSRNOT00000014924	86.9688	0	4
chr15	33213059	-	BC052049.1-1.1	ENSRNOT00000033722	86.9436	0	3
chr4	183579907	+	U02487.1-1.1	ENSRNOT00000002465	86.9355	1	3
chr3	126411901	+	AB023169.1-1.1	ENSRNOT00000010835	86.9118	0	4
chr4	9074604	-	AK030922.1-1.1	ENSRNOT00000067893	86.9012	0	1
chr8	4778323	-	BC026212.2-1.1	ENSRNOT00000061818	86.8306	0	1
chr5	154161867	-	BC050474.1-1.1	ENSRNOT00000047742	86.7652	0	1
chr5	167012677	-	BC015711.1-1.1	ENSRNOT00000023287	86.7546	0	3
chr7	114116985	-	BC123443.1-1.1	ENSRNOT00000051294	86.637	0	2
chr3	105437526	+	BC047433.1-1.1	ENSRNOT00000013878	86.6328	0	2
chr20	6112280	+	AK220293.1-1.1	ENSRNOT00000000588	86.6197	0	2
chr3	147177323	+	BC058948.1-1.1	ENSRNOT00000064317	86.6051	0	3
chr9	59081422	+	BC056345.1-1.1	ENSRNOT00000058341	86.5613	0	2
chr16	23669813	+	AK147606.1-1.1	ENSRNOT00000066255	86.5142	0	5
chr18	28289436	-	BC108139.1-1.1	ENSRNOT00000027194	86.4701	0	2
chr14	9063143	+	BC150246.1-1.1	ENSRNOT00000033194	86.3609	1	2
chr16	62254707	-	AK084328.1-1.1	ENSRNOT00000020252	86.2998	0	2
chr14	13109348	+	BC003908.1-1.1	ENSRNOT00000000092	86.2839	0	2
chr5	59432186	+	BC041169.1-1.1	ENSRNOT00000047893	86.2768	0	1
chr8	51111738	+	AF434663.1-1.1	ENSRNOT00000052392	86.2143	0	6
chr1	236843310	+	AK138025.1-1.1	ENSRNOT00000028143	86.1795	0	1
chr3	12257551	+	AK075026.1-1.1	ENSRNOT00000022585	86.1711	0	3
chr10	105320711	+	AK296621.1-1.1	ENSRNOT00000055037	86.1602	0	1
chr10	97137078	-	BC034532.1-1.1	ENSRNOT00000004383	86.1519	0	1
chrX	82981294	-	AK097146.1-1.1	ENSRNOT00000051132	86.1471	0	2
chr7	126057006	+	BC015306.1-1.1	ENSRNOT00000051337	86.0969	0	3
chr13	46627346	-	BX537444.1-1.1	ENSRNOT00000004078	86.0709	0	2
chr11	85517985	-	BC026248.1-1.1	ENSRNOT00000002552	86.0681	0	1
chr7	115680295	-	AB290175.1-1.1	ENSRNOT00000007398	86.0627	0	3
chr10	14508542	-	AK005058.1-1.1	ENSRNOT00000024406	86.0284	0	1
chr8	59800080	-	AB082533.1-1.1	ENSRNOT00000068658	86.0202	0	2
chr8	45400307	-	BC047462.1-1.1	ENSRNOT00000059951	86.0019	0	1
chr14	46594873	-	AK074954.1-1.1	ENSRNOT00000002965	85.99	0	2
chr16	69019977	+	BC031985.1-1.1	ENSRNOT00000065020	85.9665	0	1
chr2	157215073	+	AK004742.2-1.1	ENSRNOT00000057560	85.9595	0	1
chr16	32747256	-	AB014526.1-1.1	ENSRNOT00000015759	85.8603	0	1
chr8	88853770	-	AF277093.1-1.1	ENSRNOT00000012999	85.8531	0	3
chr10	108453216	+	AY358424.1-1.1	ENSRNOT00000004373	85.7016	0	5
chr2	204567983	-	CR936815.1-1.1	ENSRNOT00000039225	85.6516	1	2
chr18	16280266	-	BC000225.1-1.1	ENSRNOT00000021624	85.5828	0	2
chr10	96170610	-	CR936721.1-1.1	ENSRNOT00000068072	85.5615	1	1
chr4	29933929	+	AB091828.1-1.1	ENSRNOT00000011756	85.5528	0	5
chr10	37334782	-	D87076.2-1.1	ENSRNOT00000006593	85.5471	0	2
chr6	10099836	+	AL832345.1-1.1	ENSRNOT00000020959	85.5446	0	0
chr12	22586406	-	AF084479.1-1.1	ENSRNOT00000001975	85.4752	1	2
chr14	36609359	+	AK145298.1-1.1	ENSRNOT00000002879	85.4751	1	0
chr17	27334369	+	AK147458.1-1.1	ENSRNOT00000018739	85.4217	0	1
chr10	62971997	+	U96724.1-1.1	ENSRNOT00000048371	85.4027	0	5
chr2	53590338	+	BX648329.1-1.1	ENSRNOT00000019524	85.3572	0	1
chr1	180904633	+	AK096189.1-1.1	ENSRNOT00000025072	85.3537	0	2
chr2	234411229	+	AL353950.1-1.1	ENSRNOT00000013305	85.3367	0	3
chr12	43166003	-	BC047930.1-1.1	ENSRNOT00000001577	85.2559	1	4
chr5	129336988	-	AK122545.1-1.1	ENSRNOT00000014436	85.2209	0	0
chr4	121253910	+	AJ720819.1-1.1	ENSRNOT00000025078	85.1773	0	1
chr4	59248414	-	AB046770.3-1.1	ENSRNOT00000017536	85.1626	0	1
chr19	54541120	-	BC036865.1-1.1	ENSRNOT00000058080	85.0369	0	2
chr13	49206497	+	AK048770.1-1.1	ENSRNOT00000047097	84.9336	0	1
chr17	13809386	-	BC050001.1-1.1	ENSRNOT00000016704	84.8861	0	6
chr11	85965233	-	BC099905.1-1.1	ENSRNOT00000002533	84.8199	0	1
chr17	78271287	+	AK143330.1-1.1	ENSRNOT00000043208	84.743	0	1
chr4	160987322	-	X04836.1-1.1	ENSRNOT00000021915	84.6764	0	3
chr4	22688595	-	BC006651.1-1.1	ENSRNOT00000011432	84.6701	1	1
chr16	19813606	+	BC154393.1-1.1	ENSRNOT00000064308	84.6547	0	2
chr14	80499004	-	AK094754.1-1.1	ENSRNOT00000058316	84.6506	0	7
chr20	8900167	-	BC024663.1-1.1	ENSRNOT00000000650	84.6154	0	4
chr17	71434214	-	BC089303.1-1.1	ENSRNOT00000020796	84.6064	0	1
chr8	92443229	+	BC146206.1-1.1	ENSRNOT00000014007	84.6051	0	2
chr2	144362359	+	AY123329.1-1.1	ENSRNOT00000018978	84.5976	0	0
chr4	154390196	+	AK095136.1-1.1	ENSRNOT00000051804	84.5598	0	3
chr17	72555520	-	AK132073.1-1.1	ENSRNOT00000022389	84.5558	0	0
chr7	111280830	-	AK173104.1-1.1	ENSRNOT00000032620	84.5382	0	0
chr18	57481580	-	AK123597.1-1.1	ENSRNOT00000032189	84.5152	0	1
chr14	100846096	-	BC023864.1-1.1	ENSRNOT00000006607	84.4358	0	3
chr6	42740156	+	BC094243.1-1.1	ENSRNOT00000060274	84.414	0	0
chr10	43854573	+	AK128991.1-1.1	ENSRNOT00000039335	84.4122	0	0
chr3	39117699	+	AB209399.1-1.1	ENSRNOT00000064579	84.3156	0	2
chr5	48310286	+	AK133642.1-1.1	ENSRNOT00000067564	84.3111	1	0
chrX	86952278	+	AK143152.1-1.1	ENSRNOT00000008705	84.2584	0	0
chr15	47310767	-	CR627414.1-1.1	ENSRNOT00000058887	84.2122	0	0
chr17	24085943	-	AF097027.1-1.1	ENSRNOT00000060500	84.1893	0	1
chr5	148304897	+	BC033123.1-1.1	ENSRNOT00000047152	84.1667	0	2
chr4	119724017	-	AK147230.1-1.1	ENSRNOT00000043201	84.1651	0	2
chr2	146710921	-	AL833852.1-1.1	ENSRNOT00000022507	84.0589	0	1
chr1	3319787	-	BX537611.1-1.1	ENSRNOT00000017688	84.0552	0	2
chr18	27385204	-	BC014269.2-1.1	ENSRNOT00000026398	83.982	0	2
chr9	86273765	+	BX538172.1-1.1	ENSRNOT00000029749	83.9763	0	3
chr10	74093810	+	BC070054.1-1.1	ENSRNOT00000004698	83.7407	0	2
chr7	138961730	+	AB040896.2-1.1	ENSRNOT00000026289	83.5072	0	3
chr14	102731190	-	BC037023.1-1.1	ENSRNOT00000012131	83.5	0	5
chrX	87848403	+	AF087142.1-1.1	ENSRNOT00000057920	83.4016	0	1
chr5	154782743	-	AK147372.1-1.1	ENSRNOT00000015649	83.3597	0	3
chr14	33577685	-	AB033037.1-1.1	ENSRNOT00000002908	83.3273	0	1
chr8	20848521	+	BC019207.1-1.1	ENSRNOT00000013496	83.3229	0	2
chr20	37346418	-	AK151938.1-1.1	ENSRNOT00000001088	83.3153	0	1
chr10	50191371	-	BC006394.2-1.1	ENSRNOT00000034261	83.3102	0	1
chr11	70386991	+	BC098203.1-1.1	ENSRNOT00000002391	83.2787	0	1
chr18	25638586	-	AL832599.2-1.1	ENSRNOT00000027755	83.2065	0	0
chr1	2284327	+	BC059874.1-1.1	ENSRNOT00000019181	83.1886	1	2
chr5	59523069	-	AK022837.1-1.1	ENSRNOT00000012386	83.1507	0	1
chr8	19989865	-	AK170436.1-1.1	ENSRNOT00000068061	83.1388	1	2
chr9	63893620	+	AB023198.1-1.1	ENSRNOT00000020447	83.1204	0	1
chr4	61285697	+	AF380839.1-1.1	ENSRNOT00000050915	83.1149	0	1
chr12	43625921	+	AK082744.1-1.1	ENSRNOT00000066407	83.1016	0	3
chrX	91698072	-	U05315.1-1.1	ENSRNOT00000040637	83.0713	0	2
chrX	121933113	+	AB209305.1-1.1	ENSRNOT00000039864	83.0336	0	2
chr8	43255691	-	AK122465.1-1.1	ENSRNOT00000009685	83.0258	0	0
chr10	66657016	-	AB051512.1-1.1	ENSRNOT00000019410	83.0197	0	1
chr1	41015091	+	BC008557.1-2.1	ENSRNOT00000024412	82.9481	0	3
chr1	65528456	+	AY427787.1-1.1	ENSRNOT00000050180	82.8847	0	6
chr3	158626320	+	BC034508.1-1.1	ENSRNOT00000040497	82.83	0	2
chrX	53089190	+	AK147432.1-1.1	ENSRNOT00000046347	82.8102	0	3
chr9	105453299	-	BC040542.1-1.1	ENSRNOT00000050012	82.7338	0	3
chr10	89714472	-	AB208920.1-1.1	ENSRNOT00000026354	82.7057	0	3
chr19	777927	-	AK164474.1-1.1	ENSRNOT00000017983	82.7004	0	2
chr8	52197616	-	AK085213.1-1.1	ENSRNOT00000009574	82.6994	0	1
chr6	76044705	-	BC121886.1-1.1	ENSRNOT00000010824	82.5281	0	1
chr6	122354030	-	U87628.1-1.1	ENSRNOT00000005015	82.4939	0	3
chr10	76377582	+	BX648862.1-1.1	ENSRNOT00000055705	82.4687	0	2
chr8	47483600	+	AB094091.1-1.1	ENSRNOT00000016546	82.4589	0	0
chr14	7011493	-	L13773.1-1.1	ENSRNOT00000065714	82.4452	0	3
chr9	21087197	-	BC036608.1-1.1	ENSRNOT00000014976	82.3873	0	0
chr20	6544268	+	BC134636.1-1.1	ENSRNOT00000042539	82.3151	1	3
chr3	152375258	-	AF043644.4-1.1	ENSRNOT00000051748	82.3145	0	2
chr1	170703477	+	AB209858.1-1.1	ENSRNOT00000066926	82.2953	0	0
chr13	32170986	-	BC048845.1-1.1	ENSRNOT00000003302	82.2691	1	1
chr12	42744551	+	AK129066.1-1.1	ENSRNOT00000038395	82.2159	0	2
chr7	118534745	+	AK163389.1-1.1	ENSRNOT00000023843	82.2102	0	1
chr3	170733735	-	BC041436.1-1.1	ENSRNOT00000029386	82.2067	0	2
chr4	123392597	-	AK128612.1-1.1	ENSRNOT00000022951	82.1579	0	2
chr14	20377679	-	AK226164.1-1.1	ENSRNOT00000004391	82.0847	0	5
chr5	70490328	-	DJ026143.1-1.1	ENSRNOT00000064280	82.0459	0	2
chr19	11431689	+	BC090834.1-1.1	ENSRNOT00000026297	81.9083	0	1
chr20	7256063	+	BC151360.1-1.1	ENSRNOT00000000624	81.9035	0	1
chr10	15087122	+	BC142518.1-1.1	ENSRNOT00000039777	81.865	0	3
chr10	104597850	+	BC021035.1-1.1	ENSRNOT00000055042	81.7276	0	4
chr3	143558924	+	BC071208.1-1.1	ENSRNOT00000067261	81.7185	0	3
chr7	117341516	-	AL096879.1-1.1	ENSRNOT00000031117	81.6935	1	3
chr9	61463176	+	BX537423.1-1.1	ENSRNOT00000042562	81.6844	0	7
chr2	176274345	-	BC134624.1-2.1	ENSRNOT00000014236	81.6497	0	5
chr5	155039928	+	AK148255.1-1.1	ENSRNOT00000037552	81.6444	0	0
chr14	82546651	-	AF071594.1-1.1	ENSRNOT00000021952	81.6138	0	1
chr2	113312576	-	DQ192037.1-1.1	ENSRNOT00000034096	81.5931	0	3
chr1	159252944	+	AK032421.1-1.1	ENSRNOT00000026665	81.5904	0	0
chr8	71152406	-	BC105330.1-1.1	ENSRNOT00000024286	81.5598	0	3
chr2	61825741	-	AK122240.1-1.1	ENSRNOT00000017937	81.5514	0	1
chr11	34973191	+	D86550.1-1.1	ENSRNOT00000050342	81.5153	0	0
chr2	125374422	-	AK129484.1-1.1	ENSRNOT00000045837	81.4957	0	0
chr4	144382673	+	AB042828.1-1.1	ENSRNOT00000010810	81.3813	0	2
chr6	22286548	-	BC146817.1-1.1	ENSRNOT00000043641	81.3786	0	3
chr16	74596286	-	BC061469.1-1.1	ENSRNOT00000017164	81.363	0	0
chr5	153975098	+	AK155436.1-1.1	ENSRNOT00000024341	81.349	0	3
chr4	82909624	-	D83777.2-1.1	ENSRNOT00000013088	81.3139	0	4
chr12	15897914	-	AK160281.1-1.1	ENSRNOT00000047287	81.2762	0	3
chr7	73428485	-	AB036063.1-1.1	ENSRNOT00000033704	81.1515	0	1
chr17	7145456	+	AK147626.1-1.1	ENSRNOT00000026287	81.1478	0	0
chr2	156879999	-	AK145063.1-1.1	ENSRNOT00000016843	81.1321	0	3
chr14	34904543	-	D13225.1-1.1	ENSRNOT00000003050	81.054	0	1
chr4	82984343	-	AK030620.1-1.1	ENSRNOT00000013205	81.0252	0	1
chr1	202134234	+	AK173268.1-1.1	ENSRNOT00000027134	81.0114	0	0
chr11	56582450	+	AK084998.1-1.1	ENSRNOT00000048533	81.007	0	0
chr19	30121545	-	AK122429.1-1.1	ENSRNOT00000024924	80.9589	0	1
chr5	157238474	+	AY523601.1-1.1	ENSRNOT00000021864	80.9483	0	0
chr1	109281312	+	AK147247.1-1.1	ENSRNOT00000065223	80.9336	0	4
chr17	75576152	-	AJ720905.1-1.1	ENSRNOT00000023033	80.9281	0	2
chr10	105236423	+	AK045995.1-1.1	ENSRNOT00000038103	80.8739	0	6
chr5	161005690	-	AK173090.1-1.1	ENSRNOT00000019447	80.8284	0	1
chr6	108195375	+	AK026653.1-1.1	ENSRNOT00000036430	80.7431	0	2
chr2	200926565	+	AK147574.1-1.1	ENSRNOT00000019997	80.733	0	1
chr11	67289617	-	AK147649.1-1.1	ENSRNOT00000049180	80.6667	0	0
chr3	95338892	+	BC052471.1-1.1	ENSRNOT00000007343	80.6212	0	2
chr11	37870693	-	AL050173.1-1.1	ENSRNOT00000002209	80.568	0	3
chr1	171440986	+	AY600449.1-1.1	ENSRNOT00000018532	80.5301	0	1
chr13	90521795	+	AF218942.1-1.1	ENSRNOT00000004800	80.5027	0	2
chr5	75104616	-	CR749204.1-1.1	ENSRNOT00000059627	80.4831	0	8
chr3	130698906	+	BC076574.1-1.1	ENSRNOT00000055618	80.4427	0	2
chr5	5279567	+	AK028964.1-1.1	ENSRNOT00000011026	80.4273	0	2
chr6	25037144	-	BC021520.1-1.1	ENSRNOT00000006658	80.4075	0	2
chr15	50164037	-	AK081100.1-1.1	ENSRNOT00000023876	80.3321	0	4
chr4	171333844	-	AB209683.1-1.1	ENSRNOT00000066575	80.1468	0	1
chr5	29424326	-	BC067055.1-1.1	ENSRNOT00000009718	80.0407	0	2
chr3	113140738	-	AK145225.1-1.1	ENSRNOT00000012287	80	0	1
chr4	119460106	-	BC046630.1-1.1	ENSRNOT00000057537	79.9228	0	2
chr14	36974916	+	AK169403.1-1.1	ENSRNOT00000002921	79.9223	1	3
chr9	13214539	-	AK034382.1-1.1	ENSRNOT00000015223	79.8595	0	1
chr3	145011149	+	BC064679.1-1.1	ENSRNOT00000021907	79.7697	0	5
chr10	67444131	+	BC008542.1-1.1	ENSRNOT00000005283	79.7502	0	4
chr12	42584324	+	AK082923.1-1.1	ENSRNOT00000014910	79.7403	0	1
chr8	112777354	+	AF169633.1-1.1	ENSRNOT00000021218	79.7254	0	3
chr2	79649623	-	AB209754.1-1.1	ENSRNOT00000016784	79.6905	0	0
chr3	5914381	+	AK169470.1-1.1	ENSRNOT00000007677	79.6541	0	0
chr6	40251256	-	AF180471.1-1.1	ENSRNOT00000034765	79.6512	0	1
chr15	75827455	-	BC060736.1-1.1	ENSRNOT00000050129	79.5945	0	0
chr13	12725938	-	M14745.1-1.1	ENSRNOT00000003768	79.5706	0	2
chr11	70592300	+	AK220528.1-1.1	ENSRNOT00000049862	79.498	0	0
chr20	5924122	+	BC151572.1-1.1	ENSRNOT00000037772	79.4	0	3
chr14	82090090	-	BC114680.1-1.1	ENSRNOT00000019555	79.3339	0	3
chrX	40298539	-	BC079653.1-1.1	ENSRNOT00000003397	79.246	0	1
chr14	35990563	-	AK164105.1-1.1	ENSRNOT00000003093	79.243	0	0
chr1	15634344	+	AK079110.1-1.1	ENSRNOT00000017690	79.2308	0	0
chr10	75206994	-	AB098736.1-1.1	ENSRNOT00000007379	79.2297	0	3
chr18	53158894	+	AJ515158.1-1.1	ENSRNOT00000022017	79.1294	0	1
chr6	23740830	-	AB209042.1-1.1	ENSRNOT00000011810	79.1061	0	2
chr11	69592401	-	AK134026.1-1.1	ENSRNOT00000051989	79.1023	0	0
chr8	119314495	-	AK172886.1-1.1	ENSRNOT00000033976	79.0897	0	1
chr5	166817226	-	BC108140.1-1.1	ENSRNOT00000047763	79.0558	0	3
chr3	8158976	+	BC058109.1-1.1	ENSRNOT00000017984	79.029	0	1
chr8	85370393	+	AK172941.1-1.1	ENSRNOT00000057008	78.9982	0	2
chr6	40675767	+	AK172983.1-1.1	ENSRNOT00000006403	78.9474	0	0
chr18	70706345	-	BC062911.1-1.1	ENSRNOT00000047271	78.9474	0	2
chr5	152716633	-	AK149138.1-1.1	ENSRNOT00000064065	78.8683	0	3
chr6	127053422	-	BX538231.1-1.1	ENSRNOT00000011518	78.8248	0	1
chr7	9996655	+	BC048903.1-1.1	ENSRNOT00000027664	78.7987	0	2
chr6	105533473	+	AK172918.1-1.1	ENSRNOT00000009513	78.7793	0	1
chr1	88240187	-	AL833713.1-1.1	ENSRNOT00000039115	78.7771	0	1
chr7	60896800	-	BC094337.1-1.1	ENSRNOT00000058126	78.7743	0	1
chr3	116417888	+	CR598172.1-1.1	ENSRNOT00000023419	78.7653	0	1
chr5	63119286	-	BX648086.1-1.1	ENSRNOT00000011787	78.699	0	4
chr7	21531314	+	BC152462.1-1.1	ENSRNOT00000010636	78.6732	0	1
chr17	68870818	+	U73338.1-1.1	ENSRNOT00000023974	78.602	0	0
chr15	24373335	+	AF302502.1-1.1	ENSRNOT00000016629	78.524	0	1
chr12	36318278	-	AB014514.3-1.1	ENSRNOT00000064265	78.5235	0	0
chr16	54747039	-	DQ086834.1-1.1	ENSRNOT00000059032	78.4818	0	0
chr3	155486713	+	AX775821.1-1.1	ENSRNOT00000030054	78.4679	0	1
chr10	15965381	-	AB051460.1-1.1	ENSRNOT00000064832	78.4412	0	2
chr5	71150171	+	CR936789.1-1.1	ENSRNOT00000038184	78.3419	0	0
chrX	17677675	-	AK146612.1-1.1	ENSRNOT00000066674	78.2805	0	0
chr5	172457975	+	AB007916.3-1.1	ENSRNOT00000023097	78.2353	0	1
chr16	14678645	-	AK122886.1-1.1	ENSRNOT00000065946	78.1931	0	3
chr3	142642209	+	BX647370.1-1.1	ENSRNOT00000064237	78.1715	0	1
chr14	45342347	+	BC114218.1-1.1	ENSRNOT00000003437	78.1614	0	2
chr12	44563571	+	AB051458.1-1.1	ENSRNOT00000000901	78.1289	0	1
chr7	10168912	+	BC085175.1-1.1	ENSRNOT00000026916	78.1155	0	1
chr12	21926405	-	BC058385.1-1.1	ENSRNOT00000001957	78.0841	0	2
chr13	75649944	-	AB007940.1-1.1	ENSRNOT00000003637	77.9588	0	1
chr4	151407840	+	AB209088.1-1.1	ENSRNOT00000011292	77.8576	0	2
chr16	6309735	+	AK076341.1-1.1	ENSRNOT00000023314	77.8169	0	0
chr10	91580536	-	AB011125.2-1.1	ENSRNOT00000050474	77.7977	0	1
chr17	47223728	-	AB002317.1-1.1	ENSRNOT00000024536	77.7185	0	1
chr6	53830146	+	AK122352.1-1.1	ENSRNOT00000005637	77.5774	0	2
chr5	58194650	-	AF515786.2-1.1	ENSRNOT00000010874	77.5604	0	2
chr2	94883005	+	AK032111.1-1.1	ENSRNOT00000059272	77.5306	0	0
chr16	6663962	+	AB029496.1-1.1	ENSRNOT00000025656	77.5011	0	1
chr7	142062052	-	BC062960.1-1.1	ENSRNOT00000055290	77.4737	0	1
chr3	146479052	-	BC058662.1-1.1	ENSRNOT00000067490	77.3563	0	2
chr8	111517393	+	BC148065.1-1.1	ENSRNOT00000014770	77.3504	0	3
chr10	106646911	-	BC036820.1-1.1	ENSRNOT00000014699	77.3234	0	0
chr3	170689746	+	CR627461.1-1.1	ENSRNOT00000020581	77.2295	0	0
chr2	158891568	-	AB037795.1-1.1	ENSRNOT00000013216	77.1946	0	2
chr2	191426502	+	BC133629.1-1.1	ENSRNOT00000028805	77.0545	1	1
chrX	3007333	-	AK147447.1-1.1	ENSRNOT00000009336	77.0186	0	2
chr3	153800796	+	BC107553.1-1.1	ENSRNOT00000008427	76.9752	1	3
chrX	26659373	-	AK169921.1-1.1	ENSRNOT00000044743	76.9459	0	0
chr6	43953608	-	AK172904.1-1.1	ENSRNOT00000009877	76.9389	0	3
chr8	28585854	-	CR602526.1-1.1	ENSRNOT00000035454	76.8683	0	2
chr3	76054856	-	AK000705.1-1.1	ENSRNOT00000023237	76.8298	0	5
chr17	21599031	+	AK044381.1-1.1	ENSRNOT00000022407	76.7833	0	0
chr5	145794771	-	AF093097.1-1.1	ENSRNOT00000037728	76.7691	0	2
chr1	158080962	-	AK141634.1-1.1	ENSRNOT00000025404	76.769	0	0
chr5	131669612	-	BC036071.1-1.1	ENSRNOT00000067007	76.6347	0	4
chr13	70814005	-	BC030496.1-1.1	ENSRNOT00000065815	76.6329	0	2
chr13	33539334	+	AB209993.1-1.1	ENSRNOT00000003435	76.6003	0	3
chr2	147930665	+	AK047958.1-1.1	ENSRNOT00000058511	76.5522	0	4
chr10	91383836	-	BC042297.1-1.1	ENSRNOT00000048418	76.5127	0	5
chr6	111240122	-	BC079589.1-1.1	ENSRNOT00000016242	76.5036	0	2
chr1	78776240	-	AB058763.1-1.1	ENSRNOT00000023392	76.4986	0	1
chr15	24480715	+	BC059217.1-1.1	ENSRNOT00000017871	76.4264	1	1
chr4	163519300	-	D13639.1-1.1	ENSRNOT00000027084	76.3928	0	1
chr10	75513150	-	AF260269.1-1.1	ENSRNOT00000003859	76.2869	0	2
chr1	67549313	-	AK031793.1-1.1	ENSRNOT00000031786	76.1851	0	0
chrX	94092488	-	BC060842.1-1.1	ENSRNOT00000003436	76.1701	0	1
chr5	141642843	-	BC023740.1-1.1	ENSRNOT00000016410	76.1569	0	2
chr4	120280485	+	AK147544.1-1.1	ENSRNOT00000021627	76.1005	0	0
chr5	60597711	-	AK147608.1-1.1	ENSRNOT00000018863	76.0836	0	7
chr20	3003530	+	AK133694.1-1.1	ENSRNOT00000001069	76.0417	0	3
chr10	60059345	-	AK079295.1-1.1	ENSRNOT00000030343	76.032	0	1
chr2	181151273	+	BC052194.1-1.1	ENSRNOT00000027629	75.8501	1	2
chr1	179580293	+	BC053950.1-1.1	ENSRNOT00000036226	75.8415	0	0
chr11	34378929	-	AK168925.1-1.1	ENSRNOT00000002291	75.6986	0	0
chr18	56544054	-	AK154958.1-1.1	ENSRNOT00000025989	75.6608	0	2
chr14	100800418	+	AY299090.1-1.1	ENSRNOT00000056971	75.6387	0	2
chr14	1780717	-	BC049266.1-1.1	ENSRNOT00000000071	75.6298	0	0
chr18	2230287	+	BC083072.1-1.1	ENSRNOT00000018025	75.4841	0	0
chr4	15969632	-	AB093247.1-1.1	ENSRNOT00000008637	75.466	0	2
chr16	5934735	+	AK030446.1-1.1	ENSRNOT00000021862	75.452	0	1
chr3	148172035	+	AK024281.1-1.1	ENSRNOT00000066375	75.4467	0	4
chr17	60175313	-	D76432.1-1.1	ENSRNOT00000024336	75.4286	0	8
chr4	135101599	-	AB029551.1-1.1	ENSRNOT00000007185	75.3846	0	2
chr10	63043700	+	AK052795.1-1.1	ENSRNOT00000006407	75.3659	0	0
chr18	56551266	-	AK127049.1-1.1	ENSRNOT00000025934	75.348	0	0
chr7	24610919	+	X57025.1-1.1	ENSRNOT00000038780	75.3139	0	7
chr1	233068086	+	AK154403.1-1.1	ENSRNOT00000034421	75.2776	0	1
chr3	143770838	-	AK147524.1-1.1	ENSRNOT00000013881	75.2709	0	3
chrX	138266596	-	AJ720493.1-1.1	ENSRNOT00000040165	75.2664	0	4
chr2	182067721	+	AK074067.1-1.1	ENSRNOT00000068701	75.2122	0	2
chr4	85711884	+	D87682.1-1.1	ENSRNOT00000018425	75.2025	0	1
chr12	5664976	-	AK094979.1-1.1	ENSRNOT00000001199	75.0741	0	1
chr8	114802045	-	BX537953.1-1.1	ENSRNOT00000056141	74.8236	0	3
chr7	101148659	-	AK028062.1-1.1	ENSRNOT00000007528	74.753	0	1
chr5	158422270	+	AK024480.1-1.1	ENSRNOT00000066203	74.7162	0	2
chr1	246811469	-	AB011537.3-1.1	ENSRNOT00000034758	74.6415	0	1
chr11	68823985	-	BC072651.1-1.1	ENSRNOT00000002443	74.6325	0	1
chr2	193144479	+	AK004902.1-1.1	ENSRNOT00000026121	74.5985	0	1
chr1	207020588	-	AL833834.1-1.1	ENSRNOT00000026152	74.5887	0	2
chrX	89666569	+	AB209316.1-1.1	ENSRNOT00000003494	74.5849	1	2
chr4	121976721	-	AB032986.1-1.1	ENSRNOT00000013299	74.5683	0	3
chr4	96627899	+	AK148765.1-1.1	ENSRNOT00000007403	74.3743	0	1
chr7	114567002	-	BC057562.1-1.1	ENSRNOT00000035423	74.3218	0	1
chr3	142462728	+	AK159613.1-1.1	ENSRNOT00000041456	74.287	0	1
chr8	48737101	-	BC066145.1-1.1	ENSRNOT00000022583	74.2236	0	1
chr7	104463961	-	BC084730.1-1.1	ENSRNOT00000010980	74.1119	0	3
chr8	108195118	-	AK030437.1-1.1	ENSRNOT00000012725	74.1104	0	1
chr14	1952630	-	BC051059.1-1.1	ENSRNOT00000033973	74.0893	0	0
chr8	67021922	-	AK136188.1-1.1	ENSRNOT00000066009	74.0448	0	0
chr6	113907458	+	BC142649.1-1.1	ENSRNOT00000067844	73.9921	0	4
chr5	77547599	-	CR749471.1-1.1	ENSRNOT00000022107	73.9877	0	0
chr5	58409912	+	AK033850.1-1.1	ENSRNOT00000060692	73.9636	0	0
chr6	103362710	-	BC042567.1-1.1	ENSRNOT00000006005	73.9027	1	1
chr5	39946481	+	AK034728.1-1.1	ENSRNOT00000010073	73.736	0	1
chr1	226447815	+	D31716.1-1.1	ENSRNOT00000019367	73.7235	0	0
chr1	65867203	-	AK095199.1-1.1	ENSRNOT00000064949	73.7058	0	0
chr17	69546149	+	D38217.1-1.1	ENSRNOT00000067949	73.7029	1	2
chr8	58479818	+	AK034218.1-1.1	ENSRNOT00000017900	73.6968	0	2
chr9	69947517	+	BC094541.1-1.1	ENSRNOT00000033459	73.5829	0	1
chr1	210223817	+	CR936784.1-1.1	ENSRNOT00000028787	73.5619	0	2
chr5	152426250	-	BX648945.1-1.1	ENSRNOT00000066214	73.5588	0	3
chr13	101495752	+	BC080293.1-1.1	ENSRNOT00000049499	73.5162	0	1
chr8	57392719	-	BC028725.2-1.1	ENSRNOT00000012041	73.511	1	3
chr19	56255297	+	BC003729.1-1.1	ENSRNOT00000027058	73.487	0	2
chrX	58872810	+	AK166665.1-1.1	ENSRNOT00000010135	73.4861	0	0
chr8	127543932	-	AY295873.2-1.1	ENSRNOT00000034690	73.4797	1	1
chr8	3343519	+	AF113216.1-1.1	ENSRNOT00000049325	73.4114	0	2
chr13	80925030	-	AK156973.1-1.1	ENSRNOT00000004065	73.3853	0	1
chr16	10059826	-	BC042611.1-1.1	ENSRNOT00000015047	73.3585	0	1
chr2	144687350	+	BC153836.1-2.1	ENSRNOT00000032798	73.3452	1	2
chr1	41095697	+	AB037844.1-1.1	ENSRNOT00000068457	73.2566	0	1
chr7	124136394	+	AK142266.1-1.1	ENSRNOT00000022746	73.1719	0	1
chr5	172060146	-	AK147300.1-1.1	ENSRNOT00000021285	73.1228	0	2
chr15	96411760	+	BC065107.1-1.1	ENSRNOT00000012785	73.1051	0	0
chr3	10356309	+	BC059825.1-1.1	ENSRNOT00000011648	73.0556	0	1
chr2	128024093	-	AX775753.1-1.1	ENSRNOT00000018796	72.8934	0	1
chr7	20725203	-	BC103369.1-1.1	ENSRNOT00000009154	72.7062	0	2
chr12	34941113	+	AB018330.2-1.1	ENSRNOT00000001774	72.5513	0	5
chr4	125949360	+	M95495.1-1.1	ENSRNOT00000012875	72.466	0	4
chr1	176758811	-	AK083189.1-1.1	ENSRNOT00000022800	72.423	0	1
chr4	127956075	-	AK147358.1-1.1	ENSRNOT00000037848	72.3894	0	1
chr12	34270214	-	BC069272.1-1.1	ENSRNOT00000001690	72.3671	0	0
chr13	104407444	+	AF058291.1-1.1	ENSRNOT00000003489	72.3285	0	6
chr19	14400097	-	BC065129.1-1.1	ENSRNOT00000050767	72.2841	0	1
chr15	13134404	-	AK078223.1-1.1	ENSRNOT00000011307	72.2462	0	2
chr4	152143865	-	AK173022.1-1.1	ENSRNOT00000042418	72.1186	0	4
chr5	58055568	-	BC068309.1-1.1	ENSRNOT00000046463	72.056	0	0
chr5	160064919	+	AB037753.1-1.1	ENSRNOT00000019195	72.0297	0	1
chr7	104294799	+	AB004873.1-1.1	ENSRNOT00000009673	71.9524	0	1
chr1	236131980	-	BC042899.1-1.1	ENSRNOT00000054761	71.937	0	2
chr3	103370420	-	AF081195.1-1.1	ENSRNOT00000007687	71.8793	0	3
chrX	90551489	-	AK163548.1-1.1	ENSRNOT00000047518	71.674	0	4
chr5	29807270	+	AK170682.1-1.1	ENSRNOT00000009759	71.6409	0	2
chr16	13325755	-	AK134592.1-1.1	ENSRNOT00000018723	71.4918	0	0
chr19	11468388	+	AK157327.1-1.1	ENSRNOT00000026340	71.4746	0	2
chr10	87679909	+	BC057854.1-1.1	ENSRNOT00000029021	71.4415	0	1
chr10	12891838	-	AJ272137.1-1.1	ENSRNOT00000046876	71.2815	0	0
chrX	6956874	+	AK226066.1-1.1	ENSRNOT00000000177	71.2662	0	2
chr1	219768427	+	AK147393.1-1.1	ENSRNOT00000019174	71.0383	0	1
chr5	64868393	-	AK141377.1-1.1	ENSRNOT00000067077	70.9282	0	1
chr4	106050696	-	AF143859.1-1.1	ENSRNOT00000020671	70.8843	0	1
chr6	31902534	+	AK154696.1-1.1	ENSRNOT00000007991	70.8743	0	1
chr11	14519179	-	BC039701.1-1.1	ENSRNOT00000047320	70.8642	0	0
chr6	2545648	-	U03688.1-1.1	ENSRNOT00000066363	70.8261	0	2
chr20	18478911	+	CT030542.1-1.1	ENSRNOT00000000754	70.7124	0	0
chr11	81628604	+	BC137179.1-1.1	ENSRNOT00000002408	70.5985	0	0
chr19	11471002	-	BC030027.2-1.1	ENSRNOT00000026373	70.5556	0	2
chr8	11635664	+	AK161013.1-1.1	ENSRNOT00000013113	70.5124	0	0
chr10	53635226	+	AK051158.1-1.1	ENSRNOT00000057503	70.4869	0	0
chr5	51612923	-	AL832572.2-1.1	ENSRNOT00000012519	70.4353	0	0
chr12	14356792	+	AK127842.1-1.1	ENSRNOT00000001654	70.3438	1	0
chr20	3041142	-	BC094363.1-1.1	ENSRNOT00000046798	70.336	0	1
chr2	52495329	-	X06562.1-1.1	ENSRNOT00000046951	70.2612	0	2
chr2	56078979	-	AF058805.1-1.1	ENSRNOT00000040847	70.2326	0	1
chr9	32488543	+	AK164057.1-1.1	ENSRNOT00000016933	70.2282	0	2
chr2	178083234	+	AF003234.1-1.1	ENSRNOT00000015802	70.1618	0	3
chr2	55737466	+	AK130136.1-1.1	ENSRNOT00000050655	70.0994	0	5
chr10	65185186	-	AK137532.1-1.1	ENSRNOT00000056165	69.9462	0	0
chr15	37157980	+	AK041815.1-1.1	ENSRNOT00000015367	69.9081	0	0
chr17	47220076	+	AJ427355.2-1.1	ENSRNOT00000031384	69.8351	0	2
chr14	17633521	+	AB029066.1-1.1	ENSRNOT00000050038	69.7901	0	1
chr19	39812024	+	AB023148.2-1.1	ENSRNOT00000021744	69.7311	0	2
chr1	154176962	+	AB037723.3-1.1	ENSRNOT00000015228	69.7055	0	1
chr8	58585143	-	AK140071.1-1.1	ENSRNOT00000019458	69.6991	0	1
chr8	48936283	-	DQ836743.1-1.1	ENSRNOT00000024828	69.6664	0	1
chr3	163270482	+	AJ311123.1-1.1	ENSRNOT00000005901	69.6566	0	1
chr11	12662855	-	DQ533876.1-1.1	ENSRNOT00000042437	69.6503	0	1
chr16	73706160	+	AK082988.1-1.1	ENSRNOT00000025675	69.6229	0	4
chr16	81137795	+	BC052676.1-1.1	ENSRNOT00000067910	69.5722	0	5
chr14	10866320	+	D89678.1-1.1	ENSRNOT00000003106	69.5652	0	3
chr19	17110771	-	DQ127229.2-1.1	ENSRNOT00000018201	69.5549	0	2
chr2	199680682	-	AK173030.1-1.1	ENSRNOT00000027042	69.4589	0	1
chr3	87105731	-	AK029683.1-1.1	ENSRNOT00000006863	69.3929	0	1
chr6	26383941	+	BX571741.1-1.1	ENSRNOT00000015820	69.3131	0	3
chr3	143767521	+	AJ438952.2-1.1	ENSRNOT00000045241	69.3116	0	2
chr15	21499235	-	AK129425.1-1.1	ENSRNOT00000032704	69.2705	0	4
chr3	105898283	-	BC038476.1-1.1	ENSRNOT00000031672	69.261	0	2
chr19	43639731	+	AK173047.1-1.1	ENSRNOT00000065508	69.1578	0	3
chr8	94484075	-	AB028947.2-1.1	ENSRNOT00000018553	69.1047	0	1
chr4	67957135	-	AK122457.1-1.1	ENSRNOT00000015921	68.9858	0	1
chr13	71103429	+	BC066790.1-1.1	ENSRNOT00000036957	68.8771	1	1
chr5	136041397	+	AB007963.1-1.1	ENSRNOT00000013471	68.8024	0	2
chr19	11479461	-	CR936770.1-1.1	ENSRNOT00000026373	68.8018	0	0
chr5	160661415	-	CR749259.1-1.1	ENSRNOT00000017247	68.7117	0	3
chr4	183495958	+	AY665468.1-1.1	ENSRNOT00000021623	68.7005	0	3
chr8	28513544	+	BX537377.1-1.1	ENSRNOT00000042890	68.6091	0	2
chr10	40103764	+	AK171771.1-1.1	ENSRNOT00000013481	68.5194	0	5
chr15	36876077	-	AL833626.1-1.1	ENSRNOT00000063962	68.5009	0	0
chr6	115251846	-	AB208948.1-1.1	ENSRNOT00000005881	68.4729	0	1
chr20	27688100	+	AK024449.1-1.1	ENSRNOT00000057752	68.2031	0	1
chr18	63717523	+	AK167614.1-1.1	ENSRNOT00000059035	68.1924	0	0
chr5	157714398	-	AB007928.2-1.1	ENSRNOT00000023143	67.9027	0	1
chr3	169099943	+	BC099395.1-1.1	ENSRNOT00000011856	67.8177	0	2
chr10	57887490	-	BC027842.1-1.1	ENSRNOT00000009468	67.7767	0	1
chr15	49803817	-	AK050414.1-1.1	ENSRNOT00000021636	67.5978	0	1
chr7	54736568	-	AK075399.1-1.1	ENSRNOT00000005814	67.517	0	1
chr20	5108702	-	AK152019.1-1.1	ENSRNOT00000044975	67.2727	0	2
chr19	10792788	-	AB075852.1-1.1	ENSRNOT00000023988	67.2585	0	2
chr7	73429750	-	CR627376.1-1.1	ENSRNOT00000033704	67.1907	0	0
chr1	155452403	-	AK162403.1-1.1	ENSRNOT00000019987	67.1783	0	1
chr8	92032618	-	BC044579.1-1.1	ENSRNOT00000068716	67.1012	0	6
chr16	31934538	+	AL050093.1-1.1	ENSRNOT00000066265	66.9753	0	4
chrX	91365470	+	AK147435.1-1.1	ENSRNOT00000065169	66.9126	0	1
chr11	32619443	-	D43968.1-1.1	ENSRNOT00000002313	66.8907	0	6
chr6	137732509	+	AK147410.1-1.1	ENSRNOT00000030235	66.8136	0	3
chr10	109516024	-	AK032245.1-1.1	ENSRNOT00000006136	66.79	0	4
chr12	26168773	+	AF326917.1-1.1	ENSRNOT00000001182	66.7427	0	1
chr18	41543169	-	AK027867.1-1.1	ENSRNOT00000005476	66.6972	0	2
chr10	56186105	-	AK057061.1-1.1	ENSRNOT00000032805	66.6067	0	1
chr7	28034746	+	AK004670.1-1.1	ENSRNOT00000010929	66.5102	0	1
chr12	30024615	-	AK056540.1-1.1	ENSRNOT00000064526	66.4906	0	1
chr8	125031543	-	AK225764.1-1.1	ENSRNOT00000025019	66.2991	0	2
chr10	47676719	-	AB028988.1-1.1	ENSRNOT00000043052	66.2437	0	4
chr5	166807757	-	BC034210.1-1.1	ENSRNOT00000047763	66.1804	0	1
chr13	48441299	-	AY043013.1-1.1	ENSRNOT00000011801	66.1651	0	0
chr7	137972032	+	AK012237.1-1.1	ENSRNOT00000040072	66.136	1	1
chr12	27467598	-	AK171152.1-1.1	ENSRNOT00000058725	66.1348	0	1
chr14	43491879	-	AY659966.1-1.1	ENSRNOT00000003128	66.1278	0	2
chr6	75849618	-	AY596971.1-1.1	ENSRNOT00000010824	66.0684	0	3
chr1	212697158	-	AK039649.1-1.1	ENSRNOT00000039133	66.067	1	3
chr5	127818127	-	AK122350.1-1.1	ENSRNOT00000010396	65.9715	0	1
chr2	20177231	+	BC028585.1-1.1	ENSRNOT00000022366	65.9301	0	1
chr10	4323438	+	AK136025.1-1.1	ENSRNOT00000044593	65.8872	0	0
chr8	79634680	+	BC023444.1-1.1	ENSRNOT00000057274	65.8706	0	0
chr8	113923955	+	AK129222.1-1.1	ENSRNOT00000042104	65.8608	1	2
chr4	76183288	-	AK128244.1-1.1	ENSRNOT00000009247	65.8339	1	4
chr1	191028940	+	AL831821.2-1.1	ENSRNOT00000027999	65.7786	0	1
chr1	106382885	+	BC075646.1-1.1	ENSRNOT00000033811	65.7658	0	1
chr14	61839240	-	BC123719.1-1.1	ENSRNOT00000004030	65.7115	0	1
chr7	36602687	+	AK161995.1-1.1	ENSRNOT00000005491	65.6419	0	0
chr16	7541193	-	AK022970.1-1.1	ENSRNOT00000064370	65.5862	1	2
chr16	47149512	+	AK031268.1-1.1	ENSRNOT00000017624	65.5098	1	3
chr11	53135884	+	BC063882.1-1.1	ENSRNOT00000059944	65.5017	0	4
chr9	65796228	-	AJ294535.1-1.1	ENSRNOT00000018293	65.4628	0	5
chr3	114617869	+	CR749604.1-1.1	ENSRNOT00000037390	65.3929	0	1
chr3	132258399	+	BC040546.1-1.1	ENSRNOT00000007249	65.376	0	2
chr8	72357601	+	AK129486.1-1.1	ENSRNOT00000029132	65.3524	0	0
chr5	162334449	+	BC056931.1-1.1	ENSRNOT00000037875	65.3446	0	1
chr10	103419210	-	BC066363.1-1.1	ENSRNOT00000035607	65.3002	0	1
chr1	215846163	-	AB056107.1-1.1	ENSRNOT00000016804	65.2853	1	1
chr1	230907432	-	BC041111.1-1.1	ENSRNOT00000033724	65.1697	0	1
chr18	32336653	+	AK129176.1-1.1	ENSRNOT00000018843	65.0809	0	3
chr3	151555454	-	AK147259.1-1.1	ENSRNOT00000032588	65.0761	0	0
chr1	84292747	-	BC062119.1-1.1	ENSRNOT00000027909	64.9458	0	1
chr14	17590713	+	AB014560.1-1.1	ENSRNOT00000044228	64.8759	0	9
chr2	43850734	-	AY499339.1-1.1	ENSRNOT00000041452	64.8557	0	0
chr14	17332521	+	AK029881.1-1.1	ENSRNOT00000030222	64.8533	0	1
chr6	20990177	-	AK129282.1-1.1	ENSRNOT00000039375	64.7563	1	4
chrX	139893191	+	AK135407.1-1.1	ENSRNOT00000003091	64.725	0	3
chr5	165130549	+	BC051017.1-1.1	ENSRNOT00000011384	64.6834	0	4
chr15	46463287	+	AK220357.1-1.1	ENSRNOT00000013001	64.6647	0	0
chr11	72340162	+	BC106085.1-1.1	ENSRNOT00000066907	64.5963	0	3
chr1	93849615	-	AK039193.1-1.1	ENSRNOT00000024150	64.5942	0	1
chr8	99571993	-	AK095161.1-1.1	ENSRNOT00000011263	64.5669	0	3
chr2	242870824	-	AB007960.2-1.1	ENSRNOT00000017770	64.4877	0	1
chr8	122175040	+	AK050377.1-1.1	ENSRNOT00000000239	64.4404	0	1
chr13	72758807	+	AK134211.1-1.1	ENSRNOT00000006924	64.4094	0	0
chr13	85773128	-	BC011464.1-1.1	ENSRNOT00000003812	64.4013	0	1
chr16	18825039	-	AB028955.2-1.1	ENSRNOT00000025162	64.2818	0	1
chr9	101736848	-	BC018548.2-1.1	ENSRNOT00000064431	63.976	0	0
chr12	8038079	+	AK004721.2-1.1	ENSRNOT00000001248	63.9375	0	1
chr12	40429812	-	AK000681.1-1.1	ENSRNOT00000038293	63.9128	0	2
chr1	99410076	+	AB037840.3-1.1	ENSRNOT00000046529	63.8763	1	6
chr14	85842914	-	BC049771.1-1.1	ENSRNOT00000013543	63.8449	0	2
chr1	176344154	-	AK129136.1-1.1	ENSRNOT00000023777	63.822	0	2
chr16	2179181	-	AF169797.1-1.1	ENSRNOT00000018413	63.7876	0	2
chr10	27035438	-	BC052926.1-1.1	ENSRNOT00000004658	63.6664	0	4
chr5	73295320	+	AK142280.1-1.1	ENSRNOT00000021629	63.6364	0	2
chr7	122203939	+	AK086633.1-1.1	ENSRNOT00000016520	63.6176	0	0
chr15	22956237	+	AB028976.1-1.1	ENSRNOT00000060847	63.6169	0	6
chr9	91143871	-	AB006626.2-1.1	ENSRNOT00000027622	63.5685	0	0
chr2	9849088	+	AK128603.1-1.1	ENSRNOT00000021756	63.4419	0	2
chr1	72943596	-	AK138378.1-1.1	ENSRNOT00000046708	63.3702	0	1
chr8	93723575	-	AB209098.1-1.1	ENSRNOT00000000222	63.3341	0	1
chr15	46461774	+	BC036489.1-1.1	ENSRNOT00000013001	63.2806	0	3
chr2	179580198	+	AK155957.1-1.1	ENSRNOT00000021577	63.2432	0	2
chr5	153180338	+	BC021890.1-1.1	ENSRNOT00000037097	63.2237	0	2
chr10	3762843	-	AK074072.1-1.1	ENSRNOT00000003150	63.2227	0	0
chr1	47040191	-	BC060190.1-1.1	ENSRNOT00000033528	62.9752	0	1
chr1	4425145	-	BC038042.1-1.1	ENSRNOT00000040559	62.9175	0	0
chr13	44231298	-	AB007925.1-1.1	ENSRNOT00000061008	62.8651	0	1
chr6	35939929	+	BC052465.1-1.1	ENSRNOT00000007701	62.7831	0	3
chr3	53341718	+	CR933646.1-1.1	ENSRNOT00000031463	62.7778	0	4
chr17	41157004	-	AK129048.1-1.1	ENSRNOT00000063796	62.6357	0	2
chr1	76291268	-	BC105523.1-1.1	ENSRNOT00000017353	62.5686	0	3
chr1	101801156	-	AK158571.1-1.1	ENSRNOT00000056024	62.5561	0	2
chr8	54376962	-	BC139816.1-1.1	ENSRNOT00000040162	62.55	0	0
chr4	70520668	-	AK173013.1-1.1	ENSRNOT00000065428	62.5178	0	1
chr3	52193370	+	DQ924536.1-1.1	ENSRNOT00000012059	62.4826	0	3
chr10	62612141	-	AK035084.1-1.1	ENSRNOT00000056384	62.4148	0	2
chr17	61350201	-	AB040895.2-1.1	ENSRNOT00000033359	62.3932	0	1
chr6	108959096	-	BC032944.2-1.1	ENSRNOT00000006240	62.2428	0	0
chr9	81781038	+	AL512717.1-1.1	ENSRNOT00000019898	62.2366	0	2
chr1	15698138	-	AB209990.1-1.1	ENSRNOT00000044431	62.1821	0	1
chr11	49687578	-	CR749655.1-1.1	ENSRNOT00000045524	62.0616	0	1
chr10	93676747	-	BC153259.1-1.1	ENSRNOT00000067282	62.0352	0	1
chr8	69170777	+	AK046940.1-1.1	ENSRNOT00000063799	61.9737	0	0
chr14	20907524	-	BC038112.1-1.1	ENSRNOT00000067819	61.9447	0	1
chr6	21637130	-	BC026392.1-1.1	ENSRNOT00000010419	61.9441	0	4
chr10	17271028	+	BC038561.1-1.1	ENSRNOT00000005478	61.9308	0	0
chr9	71615938	-	AK122502.1-1.1	ENSRNOT00000022076	61.8774	0	2
chr9	7996471	+	AK004729.1-1.1	ENSRNOT00000017946	61.8321	0	4
chr10	71505098	+	AK158941.1-1.1	ENSRNOT00000013687	61.8243	0	2
chr3	140448435	+	AK132318.1-1.1	ENSRNOT00000008101	61.7801	0	1
chr1	43149461	-	AF250293.1-1.1	ENSRNOT00000047982	61.7694	0	1
chr3	59291801	+	AK048018.1-1.1	ENSRNOT00000058104	61.5761	0	0
chr10	66592361	+	AK173156.1-1.1	ENSRNOT00000021368	61.5671	0	0
chr9	4652000	+	BC043113.1-1.1	ENSRNOT00000061800	61.5557	0	4
chr16	5887142	+	BC066173.1-1.1	ENSRNOT00000021475	61.1008	0	3
chr5	9118862	+	BC049379.1-1.1	ENSRNOT00000009136	61.0972	0	0
chr13	47704644	-	AK132310.1-1.1	ENSRNOT00000060634	60.9307	0	2
chr3	164603729	+	AK147619.1-1.1	ENSRNOT00000008084	60.923	1	1
chr13	77685311	-	AB020627.2-1.1	ENSRNOT00000067089	60.8993	0	0
chr2	174092392	+	BC146864.1-1.1	ENSRNOT00000017448	60.8754	0	0
chr2	116158937	+	AK082214.1-1.1	ENSRNOT00000015779	60.8099	0	0
chr3	106477574	+	AB011090.1-1.1	ENSRNOT00000008528	60.6209	0	2
chr17	11490448	-	AK147391.1-1.1	ENSRNOT00000048712	60.6129	0	0
chr17	15334376	+	BC055327.1-1.1	ENSRNOT00000021638	60.5643	0	1
chr13	43628563	-	CR749442.1-1.1	ENSRNOT00000050354	60.5621	0	2
chr19	22371320	-	BC053105.1-1.1	ENSRNOT00000049624	60.552	0	3
chrX	88393861	+	AF016628.1-1.1	ENSRNOT00000004505	60.4257	0	3
chr5	127500517	+	BC029165.1-1.1	ENSRNOT00000007778	60.334	0	2
chr3	54872816	+	AL833180.1-1.1	ENSRNOT00000002067	60.2184	0	0
chr7	129679046	-	AK147341.1-1.1	ENSRNOT00000021153	60.1661	0	2
chr2	190554060	-	BC067054.1-1.1	ENSRNOT00000036803	60.131	0	0
chr1	191706129	-	BC075813.1-1.1	ENSRNOT00000022157	60.089	0	1
chr11	63931941	+	AK129309.1-1.1	ENSRNOT00000004138	60.0683	0	1
chr2	12326597	-	AL833274.1-1.1	ENSRNOT00000041538	59.9107	0	2
chr1	248734194	-	AJ303098.1-1.1	ENSRNOT00000019874	59.7043	0	2
chrX	25512076	-	BC032720.1-1.1	ENSRNOT00000038994	59.6794	0	1
chr9	84167761	-	BX648181.1-1.1	ENSRNOT00000022982	59.5977	0	1
chr5	156105001	-	AK168076.1-1.1	ENSRNOT00000029025	59.5217	0	6
chr3	119734222	-	D79990.1-1.1	ENSRNOT00000028883	59.5036	0	3
chr10	86137629	+	AK147650.1-1.1	ENSRNOT00000014943	59.4994	0	0
chr1	82727602	+	AK144217.1-1.1	ENSRNOT00000025303	59.3573	0	2
chr8	113807740	+	AF533977.1-1.1	ENSRNOT00000027552	59.3198	0	1
chr9	9381339	+	D87077.2-1.1	ENSRNOT00000021762	59.1531	0	0
chr1	235998773	-	AB037181.1-1.1	ENSRNOT00000065220	58.8677	0	1
chr13	45452233	-	CR749402.1-1.1	ENSRNOT00000044972	58.7863	0	0
chr10	48394198	+	AK220465.1-1.1	ENSRNOT00000067459	58.6931	0	1
chr5	79388183	+	BC150134.1-1.1	ENSRNOT00000019544	58.4916	0	3
chr4	38395887	-	AK148477.1-1.1	ENSRNOT00000068471	58.4276	0	0
chr1	232656777	-	M25757.1-1.1	ENSRNOT00000020744	58.4046	0	1
chr10	98929961	-	BC036756.1-1.1	ENSRNOT00000055062	58.3231	0	0
chr3	1515328	-	BC071613.1-1.1	ENSRNOT00000033653	58.2114	0	1
chr2	45706516	+	AK052164.1-1.1	ENSRNOT00000014761	58.1731	0	1
chr3	169128779	+	BX640848.1-1.1	ENSRNOT00000011306	58.0922	0	1
chr14	43395055	+	AB126828.1-1.1	ENSRNOT00000043639	57.882	0	3
chr5	9120546	+	CR936659.1-1.1	ENSRNOT00000009136	57.8583	0	0
chr2	61273389	-	BC133098.1-1.1	ENSRNOT00000025966	57.7965	0	1
chr16	70513004	+	CR749838.1-1.1	ENSRNOT00000019755	57.6692	0	1
chr17	50811592	+	BC068174.1-1.1	ENSRNOT00000024693	57.6347	0	0
chr6	54202564	-	BC070080.1-1.1	ENSRNOT00000049770	57.5287	0	2
chrX	47816754	+	AK122244.1-1.1	ENSRNOT00000039796	57.4747	0	1
chr1	121097902	-	BC062948.1-1.1	ENSRNOT00000018436	57.4357	0	3
chr2	205326504	+	BC052739.1-1.1	ENSRNOT00000063825	57.4154	1	5
chr17	5224402	-	AK049183.1-1.1	ENSRNOT00000024149	57.3778	0	2
chr18	2228959	+	AB037744.1-1.1	ENSRNOT00000018025	57.343	0	0
chr1	157284177	-	AK173319.1-1.1	ENSRNOT00000029629	57.3391	0	2
chr1	140200354	-	BC056981.1-1.1	ENSRNOT00000036343	57.2439	0	0
chr2	204569164	-	BC140865.1-1.1	ENSRNOT00000039225	57.1656	0	0
chr20	28092582	-	AK147603.1-1.1	ENSRNOT00000038537	57.1053	0	1
chr1	82729088	+	AK028871.1-1.1	ENSRNOT00000025303	56.8789	0	0
chr10	36383549	-	AK220194.1-1.1	ENSRNOT00000000248	56.8548	0	1
chr13	66778360	-	AF312864.1-1.1	ENSRNOT00000059807	56.4306	0	2
chr5	74655135	-	AF153419.2-1.1	ENSRNOT00000022836	56.4067	0	1
chr4	2230455	-	AK078210.1-1.1	ENSRNOT00000033377	56.3667	0	0
chr5	124106944	-	D87449.1-1.1	ENSRNOT00000032126	56.0477	0	1
chr2	172449977	-	BC123491.1-1.1	ENSRNOT00000066332	55.9869	0	1
chr7	50316649	+	AB040884.3-1.1	ENSRNOT00000058589	55.9769	0	4
chr8	5869484	-	BC137892.1-1.1	ENSRNOT00000031492	55.955	0	1
chr14	18045096	-	AY358777.1-1.1	ENSRNOT00000003472	55.8011	0	1
chr1	135873998	+	BC058640.1-1.1	ENSRNOT00000021439	55.7552	0	4
chr2	180861349	+	BC140484.1-1.1	ENSRNOT00000027455	55.7362	0	5
chr16	74303497	+	AK142223.1-1.1	ENSRNOT00000016043	55.6485	0	1
chr9	77802037	+	BC049995.1-1.1	ENSRNOT00000018882	55.5479	0	1
chr8	11292963	-	BC055117.1-1.1	ENSRNOT00000061615	55.4676	0	0
chr7	135248865	-	AK163914.1-1.1	ENSRNOT00000008138	55.4281	0	0
chr8	48026711	+	BC008810.2-1.1	ENSRNOT00000032837	55.4169	0	1
chr3	156418563	-	BC040388.1-1.1	ENSRNOT00000033873	55.3731	0	1
chr16	32519618	+	BC057133.1-1.1	ENSRNOT00000050549	55.2898	0	0
chr9	38619038	+	BC049091.1-1.1	ENSRNOT00000031352	55.2126	0	1
chr3	67879969	-	AX810717.1-1.1	ENSRNOT00000007914	55.1451	0	4
chr7	115140195	-	AK044929.1-1.1	ENSRNOT00000067855	55.1304	0	0
chr20	10044412	+	BC052701.1-1.1	ENSRNOT00000001566	55.0677	0	3
chr7	49931758	-	AK122406.1-1.1	ENSRNOT00000005078	54.9242	0	2
chr7	119781995	+	BX648018.1-1.1	ENSRNOT00000068666	54.863	0	0
chr13	94641600	-	AK046829.1-1.1	ENSRNOT00000040829	54.8113	0	1
chrX	64200393	-	BC030786.2-1.1	ENSRNOT00000029116	54.6425	0	4
chr7	135085840	-	BC023842.1-1.1	ENSRNOT00000034989	54.5876	0	1
chr5	2285268	-	BC019796.1-1.1	ENSRNOT00000009096	54.529	0	1
chr8	126468075	+	BX647199.1-1.1	ENSRNOT00000026106	54.4715	0	1
chr3	117439435	+	AK165988.1-1.1	ENSRNOT00000055840	54.4433	0	3
chr10	45515757	-	AK151225.1-1.1	ENSRNOT00000040458	54.1908	0	9
chr12	26821743	+	BC052469.1-1.1	ENSRNOT00000028939	54.0944	0	2
chr9	101224598	-	BC118089.1-1.1	ENSRNOT00000045096	54.0782	0	1
chr18	57574056	+	AK159939.1-1.1	ENSRNOT00000044346	54.0341	0	0
chr7	72282874	-	BC072426.1-1.1	ENSRNOT00000035628	54.0018	0	1
chr3	149499164	+	AK042123.1-1.1	ENSRNOT00000067398	53.7926	0	0
chr8	123841571	+	BX647350.1-1.1	ENSRNOT00000015113	53.6613	0	2
chr1	212483221	+	AK161298.1-1.1	ENSRNOT00000027611	53.56	0	2
chr2	213686579	-	AY266267.1-1.1	ENSRNOT00000022625	53.5078	1	2
chr3	105257498	-	AK126035.1-1.1	ENSRNOT00000045362	53.4063	0	2
chr15	40049206	-	AK028146.1-1.1	ENSRNOT00000019268	53.336	0	3
chr3	170101677	+	BC011876.1-1.1	ENSRNOT00000041309	53.269	0	2
chr13	44638178	+	BC019395.1-1.1	ENSRNOT00000009280	53.1963	0	1
chr13	40981297	+	EF199840.1-1.1	ENSRNOT00000004878	53.151	0	0
chr3	143034439	+	AK019877.1-1.1	ENSRNOT00000010251	53.1365	0	0
chr9	78203941	+	BC133426.1-1.1	ENSRNOT00000020169	53.1098	0	3
chr4	156296212	-	BC056761.1-1.1	ENSRNOT00000013621	53.0801	3	3
chr5	161983160	-	BC032768.1-1.1	ENSRNOT00000041175	53.0259	0	2
chr2	170862696	-	AK141700.1-1.1	ENSRNOT00000038543	52.9946	0	1
chr11	70590701	+	BC086650.1-1.1	ENSRNOT00000049862	52.9277	0	1
chr10	32078591	-	BX537948.1-1.1	ENSRNOT00000003224	52.8097	0	0
chr6	105000517	+	BC031804.1-1.1	ENSRNOT00000007947	52.7899	0	2
chrX	44748804	-	AK160120.1-1.1	ENSRNOT00000059254	52.7822	0	2
chr6	105353292	-	AK033514.1-1.1	ENSRNOT00000009122	52.767	0	0
chr12	12507235	-	BC060238.1-1.1	ENSRNOT00000001466	52.6642	0	2
chr1	136166668	-	BC055006.1-1.1	ENSRNOT00000016281	52.6391	0	1
chr5	78041173	+	AK147437.1-1.1	ENSRNOT00000059419	52.6271	0	2
chr15	44170393	+	AK172989.1-1.1	ENSRNOT00000017764	52.3367	0	1
chr10	10509545	-	AB007880.2-1.1	ENSRNOT00000037926	52.3072	0	1
chr18	32335612	+	BC141394.1-1.1	ENSRNOT00000018843	52.2544	0	0
chr18	15781191	-	AY832930.1-1.1	ENSRNOT00000022304	52.2491	0	1
chr2	43027913	+	BX640907.1-1.1	ENSRNOT00000017571	52.0979	0	2
chr15	88534885	-	L20433.1-1.1	ENSRNOT00000012828	52.0413	0	1
chr11	43737048	+	BC151644.1-1.1	ENSRNOT00000060838	52.0138	0	2
chr19	26402954	-	AK034525.1-1.1	ENSRNOT00000005071	51.836	0	0
chr9	9923293	+	AK173279.1-1.1	ENSRNOT00000024824	51.8103	0	2
chr4	2227298	-	AL832196.1-1.1	ENSRNOT00000033377	51.7867	0	2
chr7	67043908	+	AK147446.1-1.1	ENSRNOT00000031230	51.6641	1	3
chr3	170498096	-	BC046786.1-1.1	ENSRNOT00000019038	51.5817	0	5
chr19	41062517	+	BC150251.1-1.1	ENSRNOT00000038452	51.4739	0	1
chr1	249622827	+	AK154774.1-1.1	ENSRNOT00000019070	51.1079	0	2
chr17	16092833	-	AK096568.1-1.1	ENSRNOT00000023200	51.0285	0	1
chrX	29338117	+	AK173129.1-1.1	ENSRNOT00000003971	50.939	0	0
chr2	164325272	-	BC099977.1-1.1	ENSRNOT00000013279	50.8756	0	1
chr5	150803959	-	AK147644.1-1.1	ENSRNOT00000056212	50.7584	0	0
chr4	171620393	-	AF345951.1-1.1	ENSRNOT00000009151	50.7453	0	2
chr1	227078168	+	AL832683.1-1.1	ENSRNOT00000054775	50.6665	0	1
chr4	59250095	-	AK220402.1-1.1	ENSRNOT00000017536	50.6275	0	0
chr14	13934840	-	AY050249.1-1.1	ENSRNOT00000060868	50.5657	0	1
chr19	10052976	+	AK125922.1-1.1	ENSRNOT00000016386	50.4039	0	0
chr2	231726765	+	BC082332.1-1.1	ENSRNOT00000016549	50.1577	0	0
chr6	28387838	-	AK039195.1-1.1	ENSRNOT00000066878	50.1416	1	1
chr8	45401355	-	AK084854.1-1.1	ENSRNOT00000059951	50.0688	0	2
chr10	18548722	-	AY171234.1-1.1	ENSRNOT00000040737	49.9603	0	0
chrX	121104510	-	CR749278.1-1.1	ENSRNOT00000064458	49.6094	0	4
