# Supplementary material for: Identification of 3′ gene ends using transcriptional and genomic conservation across vertebrates
Source: BMC Genomics. 2012 Dec 18;13:708. doi: 10.1186/1471-2164-13-708 (PMC3564943; doi:10.1186/1471-2164-13-708)
Supplement: Additional file 8: Table S4 — List the putative PASs identified with CD higher than 50% in dogs. [file 1471-2164-13-708-S8.xlsx]

## Sheet: Additional Table 4 a
Chromosome	Position	Strand	TransMap transcript	RefSeq Transcript	CD	Tissue	Support		Updated
							RefSeq	Trans RefSeq
chrX	124659555	-	BC056462.1-1.1	ENSCAFT00000030629	100	Brain	0	3	yes
chrX	122481554	+	BC133287.1-1.1	ENSCAFT00000030399	100	Kidney	0	3
chrX	109673226	+	BC029024.1-1.1	ENSCAFT00000030055	100	Heart	0	14
chrX	103876209	+	BC043709.1-1.1	ENSCAFT00000029678	100	Testis	0	4
chrX	84238781	+	BC113300.1-2.1	ENSCAFT00000028559	100	Heart	0	5
chrX	56137374	+	BC013223.1-1.1	ENSCAFT00000026479	100	Kidney	0	6	yes
chrX	42022289	-	BC027376.1-1.1	ENSCAFT00000024835	100	Brain	0	2
chrX	32520570	+	X04011.1-1.1	ENSCAFT00000022112	100	Lung	0	1
chrX	11157723	+	BC149872.1-2.1	ENSCAFT00000018876	100	Ovary	0	2	yes
chrX	9273771	+	Y00971.1-1.1	ENSCAFT00000018552	100	Ovary	0	3
chr9	54802656	+	AF013168.1-1.1	ENSCAFT00000031635	100	Kidney	0	4
chr9	51001447	-	BC015084.1-1.1	ENSCAFT00000030764	100	Blood	0	3
chr9	48746952	+	BC102095.1-2.1	ENSCAFT00000030385	100	Smooth Muscle	0	2
chr9	46376594	-	U64999.1-1.1	ENSCAFT00000029889	100	Kidney	0	4
chr9	27572187	+	BC151610.1-1.1	ENSCAFT00000026618	100	Ovary	0	4
chr9	27356909	+	D67015.1-1.1	ENSCAFT00000026424	100	Smooth Muscle	0	1
chr9	26799805	+	BC047282.1-1.1	ENSCAFT00000026259	100	Lung	0	2
chr9	26598849	+	AF378760.1-1.1	ENSCAFT00000026180	100	Brain	0	4	yes
chr9	25731187	-	BC034533.1-1.1	ENSCAFT00000025611	100	Brain	0	3
chr9	23739557	-	BC066839.1-1.1	ENSCAFT00000023874	100	Lung	0	5
chr9	22536977	-	BC147924.1-1.1	ENSCAFT00000022694	100	Testis	0	1
chr9	22109484	+	BC142025.1-1.1	ENSCAFT00000022413	100	Brain	0	4
chr9	21895424	+	AK098758.1-1.1	ENSCAFT00000022175	100	Brain	0	4
chr9	12645505	+	BC079594.1-1.1	ENSCAFT00000021746	100	Liver	0	1
chr9	14587587	-	BC006732.1-1.1	ENSCAFT00000020662	100	Brain	0	6	yes
chr8	68169715	+	BC120306.1-1.1	ENSCAFT00000028128	100	Blood	0	1
chr8	39482104	+	BC031121.1-1.1	ENSCAFT00000024878	100	Kidney	0	3	yes
chr8	7395159	+	AB037726.2-1.1	ENSCAFT00000019674	100	Testis	0	2	yes
chr7	45488660	+	BC025640.1-1.1	ENSCAFT00000027172	100	Kidney	0	4
chr7	42280073	+	BC020079.1-1.1	ENSCAFT00000025786	100	Kidney	0	3
chr7	38704677	+	BC046816.1-1.1	ENSCAFT00000025065	100	Heart	0	2
chr7	32822119	+	BC046420.1-1.1	ENSCAFT00000024221	100	Smooth Muscle	0	3
chr7	12729769	+	AB037764.1-1.1	ENSCAFT00000019235	100	Testis	0	0
chr7	4416994	+	BC006912.1-1.1	ENSCAFT00000017143	100	Testis	0	3
chr6	77950456	+	AF065391.1-1.1	ENSCAFT00000032509	100	Liver	0	5
chr6	65502502	-	BC009199.2-1.1	ENSCAFT00000032294	100	Lung	0	3	yes
chr6	53093132	-	U84008.1-1.1	ENSCAFT00000031896	100	Lung	0	7
chr6	36356227	+	BC100666.1-1.1	ENSCAFT00000030172	100	Kidney	0	1	yes
chr6	31507805	-	AJ272050.1-1.1	ENSCAFT00000029817	100	Smooth Muscle	0	3
chr6	29103890	+	U30831.1-1.1	ENSCAFT00000028811	100	Ovary	0	1
chr6	27643499	+	BC087659.1-1.1	ENSCAFT00000028563	100	Ovary	0	3
chr6	20259586	-	BC022786.1-1.1	ENSCAFT00000026520	100	Lung	0	1	yes
chr6	17634621	+	BC062917.1-1.1	ENSCAFT00000025990	100	Blood	0	3
chr6	15371544	-	U09873.1-1.1	ENSCAFT00000025402	100	Smooth Muscle	0	3	yes
chr6	13530579	-	AF110377.1-1.1	ENSCAFT00000024317	100	Lung	0	3	yes
chr5	79006047	+	BC026603.1-1.1	ENSCAFT00000032006	100	Ovary	0	2	yes
chr5	44653396	+	BC127266.1-1.1	ENSCAFT00000029275	100	Heart	0	4	yes
chr5	43438033	+	AB014523.1-1.1	ENSCAFT00000028803	100	Lung	0	0
chr5	41805561	-	BC148075.1-1.1	ENSCAFT00000028432	100	Brain	0	6	yes
chr5	18540344	+	BC092225.1-1.1	ENSCAFT00000020329	100	Brain	0	2	yes
chr5	17557364	+	BC041366.2-1.1	ENSCAFT00000019129	100	Heart	0	5
chr5	16524068	-	AF467766.1-1.1	ENSCAFT00000018981	100	Ovary	0	1
chr4	71378690	+	BX648329.1-1.1	ENSCAFT00000029515	100	Brain	0	1
chr4	62806965	-	BC036678.1-1.1	ENSCAFT00000029070	100	Blood	0	2	yes
chr4	24330584	-	BC055365.1-1.1	ENSCAFT00000022270	100	Ovary	0	4
chr4	16177568	-	AB018283.3-1.1	ENSCAFT00000020539	100	Kidney	0	6
chr38	22730119	+	BX537427.1-1.1	ENSCAFT00000021019	100	Lung	0	1
chr37	21208837	-	AJ294535.1-1.1	ENSCAFT00000022271	100	Brain	0	5	yes
chr36	19021822	+	AL136693.1-1.1	ENSCAFT00000020105	100	Testis	0	3
chr35	8082231	+	BC043397.1-1.1	ENSCAFT00000014981	100	Lung	0	7	yes
chr33	27969424	-	BC040461.1-1.1	ENSCAFT00000018446	100	Smooth Muscle	0	2	yes
chr32	29704228	+	AY358336.1-1.1	ENSCAFT00000017406	100	Kidney	0	1	yes
chr32	24549940	+	BC151485.1-1.1	ENSCAFT00000016783	100	Kidney	0	5	yes
chr32	10128835	-	AF184967.1-1.1	ENSCAFT00000014477	100	Lung	0	2
chr31	34465907	+	D84295.1-1.1	ENSCAFT00000015532	100	Brain	0	4
chr31	24369190	-	A02759.1-1.1	ENSCAFT00000013599	100	Heart	0	5
chr30	35735083	-	AY007110.1-1.1	ENSCAFT00000027728	100	Lung	0	1
chr30	25707363	+	BC039211.1-1.1	ENSCAFT00000025798	100	Lung	0	3
chr30	12859739	-	AK127478.1-1.1	ENSCAFT00000018641	100	Lung	0	2
chr30	12159167	-	AK140041.1-1.1	ENSCAFT00000015964	100	Heart	0	5
chr3	50318744	+	BC060873.1-1.1	ENSCAFT00000036572	100	Brain	0	2
chr3	94331225	-	BC015228.1-1.1	ENSCAFT00000026440	100	Ovary	0	6
chr3	69348467	+	BC149869.1-1.1	ENSCAFT00000024431	100	Ovary	0	2
chr3	43869051	-	BC133487.1-1.1	ENSCAFT00000017166	100	Brain	0	1
chr3	42626345	+	AK081039.1-1.1	ENSCAFT00000016762	100	Smooth Muscle	0	1
chr3	29777533	+	BC062131.1-1.1	ENSCAFT00000014130	100	Lung	0	2
chr28	39903389	+	U36758.1-1.1	ENSCAFT00000021005	100	Ovary	0	3
chr28	35083190	+	AK075159.1-1.1	ENSCAFT00000019914	100	Liver	0	3
chr28	31010684	+	BC118094.1-1.1	ENSCAFT00000019038	100	Kidney	0	4	yes
chr28	16210437	-	BC149116.1-1.1	ENSCAFT00000015389	100	Ovary	0	1
chr28	13870983	-	BC119872.1-1.1	ENSCAFT00000014649	100	Brain	0	5
chr28	12099222	-	AF056574.1-1.1	ENSCAFT00000013315	100	Kidney	0	6	yes
chr28	9165107	-	BC054739.1-1.1	ENSCAFT00000011654	100	Liver	0	4
chr27	46872492	+	BC024094.1-1.1	ENSCAFT00000025249	100	Kidney	0	2	yes
chr26	33606683	-	BC026248.1-1.1	ENSCAFT00000024123	100	Smooth Muscle	0	1
chr26	20309245	+	BC158884.1-1.1	ENSCAFT00000017136	100	Liver	0	2
chr26	13396724	+	BC050883.1-1.1	ENSCAFT00000014160	100	Brain	0	3	yes
chr25	32703143	+	BC142199.1-1.1	ENSCAFT00000013271	100	Ovary	0	3	yes
chr25	11801921	-	BC068595.1-1.1	ENSCAFT00000010529	100	Kidney	0	0
chr23	35840120	-	BC017735.1-1.1	ENSCAFT00000011884	100	Smooth Muscle	0	2
chr23	29581217	+	BC039954.1-1.1	ENSCAFT00000009475	100	Testis	0	2
chr23	10771078	+	D88153.1-1.1	ENSCAFT00000007786	100	Ovary	0	3
chr23	4957989	-	BC149840.1-1.1	ENSCAFT00000007123	100	Lung	0	3
chr22	34205127	+	BC111497.1-1.1	ENSCAFT00000008353	100	Testis	0	2
chr21	35494267	-	BC040124.1-1.1	ENSCAFT00000011126	100	Testis	0	3
chr20	49820279	+	BC151317.1-1.1	ENSCAFT00000025526	100	Testis	0	3
chr20	48313008	-	BC134649.1-1.1	ENSCAFT00000024320	100	Kidney	0	3	yes
chr20	35299125	-	BC001698.2-1.1	ENSCAFT00000011854	100	Kidney	0	3
chr20	25754995	+	BX648818.1-1.1	ENSCAFT00000010590	100	Kidney	0	2	yes
chr20	5038680	+	BC041365.1-1.1	ENSCAFT00000006569	100	Testis	0	1	yes
chr2	83784219	+	BC060624.1-1.1	ENSCAFT00000024961	100	Skin	0	2
chr2	81117393	+	AK124869.1-1.1	ENSCAFT00000023857	100	Brain	0	2
chr2	76388641	-	AK092955.1-1.1	ENSCAFT00000019797	100	Lung	0	5
chr2	75817704	-	BC158875.1-1.1	ENSCAFT00000019354	100	Brain	0	4	yes
chr2	71030503	-	AF318356.1-1.1	ENSCAFT00000016376	100	Kidney	0	1
chr2	54601379	+	AK074288.1-1.1	ENSCAFT00000012081	100	Brain	0	2
chr2	39333489	-	BC070412.1-1.1	ENSCAFT00000009962	100	Liver	0	2
chr19	33770953	-	AL833624.1-1.1	ENSCAFT00000007886	100	Heart	0	3
chr19	31851479	+	CR749627.1-1.1	ENSCAFT00000007674	100	Ovary	0	6	yes
chr19	25764592	+	BC078174.1-1.1	ENSCAFT00000006910	100	Testis	0	1	yes
chr19	5257976	+	AK127020.1-1.1	ENSCAFT00000005903	100	Liver	0	0
chr18	53174648	-	BC038312.1-1.1	ENSCAFT00000018700	100	Smooth Muscle	0	2	yes
chr18	49933951	-	BC089018.1-1.1	ENSCAFT00000016273	100	Heart	0	2	yes
chr18	47421397	+	AK026607.1-1.1	ENSCAFT00000014957	100	Brain	0	0
chr18	46107595	+	BC054082.1-1.1	ENSCAFT00000014617	100	Lung	0	4
chr18	45255567	-	AK156951.1-1.1	ENSCAFT00000013850	100	Skin	0	3
chr17	32145404	+	AF167706.1-1.1	ENSCAFT00000009500	100	Kidney	0	1
chr16	16037902	-	BX648808.1-1.1	ENSCAFT00000005101	100	Heart	0	1
chr15	59373310	+	AK147368.1-1.1	ENSCAFT00000013877	100	Heart	0	3
chr15	23944762	+	AB023155.2-1.1	ENSCAFT00000009280	100	Brain	0	1	yes
chr14	61882970	+	AB028967.1-1.1	ENSCAFT00000005565	100	Brain	0	2	yes
chr14	34742459	+	BC070080.1-1.1	ENSCAFT00000003863	100	Ovary	0	2
chr13	63018372	+	AK154941.1-1.1	ENSCAFT00000004669	100	Lung	0	1
chr12	23735272	-	AF338241.1-1.1	ENSCAFT00000003575	100	Kidney	0	3
chr12	23453702	-	AB023153.1-1.1	ENSCAFT00000003540	100	Liver	0	4
chr12	6116998	-	BC050010.1-1.1	ENSCAFT00000001843	100	Smooth Muscle	0	3	yes
chr11	19664993	+	AJ515158.1-1.1	ENSCAFT00000000959	100	Ovary	0	1	yes
chr10	70574589	+	BC018549.1-1.1	ENSCAFT00000005230	100	Lung	0	1
chr10	34224928	+	BC035581.1-1.1	ENSCAFT00000002803	100	Ovary	0	2	yes
chr10	22653612	+	AK129416.1-1.1	ENSCAFT00000001158	100	Brain	0	3
chr1	84970774	+	BC153246.1-1.1	ENSCAFT00000035232	100	Brain	0	3
chr1	122289605	+	BC065093.1-1.1	ENSCAFT00000012075	100	Smooth Muscle	0	3
chr1	117676419	+	U48238.1-1.1	ENSCAFT00000009633	100	Brain	0	3
chr1	112089700	+	BC022667.1-1.1	ENSCAFT00000006783	100	Testis	0	6
chr1	101333629	-	BC042582.1-1.1	ENSCAFT00000003552	100	Kidney	0	3
chr1	91071282	-	BC099492.1-1.1	ENSCAFT00000003005	100	Heart	0	1
chr1	42519712	+	BX537611.1-1.1	ENSCAFT00000000575	100	Brain	0	2	yes
chr1	30125428	-	BC002222.1-1.1	ENSCAFT00000000342	100	Blood	0	12
chr1	26869023	+	AK096190.1-1.1	ENSCAFT00000000262	100	Lung	0	3
chr1	3600320	-	BC064672.1-1.1	ENSCAFT00000000008	100	Kidney	0	1
chr14	9702068	-	BC060132.1-1.1	ENSCAFT00000002333	99.9798	Smooth Muscle	0	1
chr25	29556415	-	AJ297823.1-1.1	ENSCAFT00000012867	99.978	Brain	0	1
chr24	19706778	+	BC050823.1-1.1	ENSCAFT00000009756	99.9767	Testis	0	3
chr24	32964882	-	AB006621.2-1.1	ENSCAFT00000014754	99.9751	Brain	0	2
chr2	75763528	+	AK150140.1-1.1	ENSCAFT00000019246	99.9743	Liver	0	0
chr17	22237556	-	BC034049.1-1.1	ENSCAFT00000006556	99.9736	Heart	0	3
chr4	25955884	-	BC151268.1-1.1	ENSCAFT00000022891	99.9732	Ovary	0	3
chr23	49994308	+	Y13829.1-1.1	ENSCAFT00000013656	99.9708	Lung	0	8
chr12	67982482	-	BC059816.1-1.1	ENSCAFT00000006038	99.9686	Lung	0	2
chr37	17408758	+	AL833606.1-1.1	ENSCAFT00000021053	99.967	Ovary	0	7
chr14	10302383	-	BC037447.1-1.1	ENSCAFT00000002379	99.9659	Kidney	0	6	yes
chr3	56542603	-	AK160892.1-1.1	ENSCAFT00000020334	99.9646	Ovary	0	2
chr5	21198155	+	AF434663.1-1.1	ENSCAFT00000021391	99.9645	Lung	0	6
chr3	16704550	-	BC052192.1-1.1	ENSCAFT00000012618	99.9644	Brain	0	2
chr20	8161882	-	AL833545.1-1.1	ENSCAFT00000007386	99.9644	Lung	0	3
chr25	14403929	-	BC086321.1-1.1	ENSCAFT00000010833	99.9643	Ovary	0	2	yes
chrX	85933686	-	BC058663.1-1.1	ENSCAFT00000028710	99.964	Kidney	0	6
chr9	44661996	-	AK122559.1-1.1	ENSCAFT00000029407	99.9625	Blood	0	1
chr19	23863162	+	BC123674.1-1.1	ENSCAFT00000006772	99.9618	Liver	0	5
chr1	62160071	-	AK154820.1-1.1	ENSCAFT00000001467	99.9617	Brain	0	0
chr11	4918907	-	BC094599.1-1.1	ENSCAFT00000000552	99.9602	Liver	0	3
chr16	38633823	+	BC082308.1-1.1	ENSCAFT00000010765	99.9597	Lung	0	1	yes
chr24	22092044	-	Y10349.1-1.1	ENSCAFT00000010889	99.9594	Liver	0	5
chr2	81737808	-	AB007928.2-1.1	ENSCAFT00000023984	99.9591	Ovary	0	1	yes
chr18	9267266	-	BC168709.1-1.1	ENSCAFT00000005589	99.9587	Kidney	0	3
chr22	34361539	-	S57283.1-1.1	ENSCAFT00000008371	99.9585	Lung	0	3
chr18	23445091	-	BC066852.1-1.1	ENSCAFT00000010317	99.958	Lung	0	3	yes
chr7	19488317	+	BC056497.1-1.1	ENSCAFT00000020993	99.9578	Kidney	0	2
chr11	53252203	-	BC053006.1-1.1	ENSCAFT00000002903	99.9576	Heart	0	2
chr9	41266394	-	BC030349.1-1.1	ENSCAFT00000028998	99.9572	Ovary	0	5
chr30	40692039	+	AF116846.1-1.1	ENSCAFT00000028463	99.9566	Blood	0	1
chr23	11288963	-	AB208866.1-1.1	ENSCAFT00000008132	99.9565	Heart	0	9	yes
chr18	48587097	-	AK127123.1-1.1	ENSCAFT00000015860	99.9564	Blood	0	4
chr9	35984689	-	BX648862.1-1.1	ENSCAFT00000027616	99.9555	Kidney	0	2
chr17	60689932	-	BC053610.1-1.1	ENSCAFT00000017278	99.955	Heart	0	1
chr9	15056353	-	AK077041.1-1.1	ENSCAFT00000018719	99.9542	Lung	0	0
chr25	15063910	+	BC036755.2-1.1	ENSCAFT00000010916	99.9541	Liver	0	3	yes
chr27	44552590	+	BC092652.1-1.1	ENSCAFT00000024520	99.954	Kidney	0	2
chr13	41444273	-	AK034218.1-1.1	ENSCAFT00000002778	99.9533	Brain	0	2
chr2	77054447	-	AB209275.1-1.1	ENSCAFT00000020252	99.953	Ovary	0	1
chr4	41796205	-	AK173229.1-1.1	ENSCAFT00000026541	99.9523	Lung	0	2
chr14	42871138	-	BC109480.1-1.1	ENSCAFT00000004676	99.9515	Brain	0	2
chr2	64579659	-	AK049502.1-1.1	ENSCAFT00000015044	99.9507	Ovary	0	3
chr33	14238717	+	AK161090.1-1.1	ENSCAFT00000015434	99.9505	Lung	0	1
chr8	30339927	-	BC063872.1-1.1	ENSCAFT00000023202	99.9504	Brain	0	3
chr24	35440649	+	AB209315.1-1.1	ENSCAFT00000015285	99.9478	Lung	0	3	yes
chr9	58702425	-	BC108098.1-1.1	ENSCAFT00000031979	99.9476	Kidney	0	9
chr14	30114440	+	BC033901.2-1.1	ENSCAFT00000003616	99.9476	Kidney	0	3
chr37	9922076	-	AB037890.1-1.1	ENSCAFT00000017219	99.9465	Lung	0	1
chr9	50058410	+	AK147207.1-1.1	ENSCAFT00000030661	99.9464	Lung	0	2
chr10	35442125	-	BC153231.1-1.1	ENSCAFT00000002966	99.944	Brain	0	1
chr37	20611045	+	BC051410.1-1.1	ENSCAFT00000021797	99.9438	Brain	0	6
chr30	26066012	-	AK078553.1-1.1	ENSCAFT00000026191	99.9434	Ovary	0	5	yes
chr2	26522587	-	AK147657.1-1.1	ENSCAFT00000007701	99.9431	Brain	0	1
chr26	24335074	-	AK123384.1-1.1	ENSCAFT00000018800	99.9429	Testis	0	0	yes
chr1	114811239	+	BC061740.1-1.1	ENSCAFT00000007749	99.9428	Lung	0	10
chr5	24704645	+	Z54283.1-1.1	ENSCAFT00000022558	99.9427	Blood	0	3	yes
chr17	62265426	-	BC123478.1-1.1	ENSCAFT00000018412	99.9421	Brain	0	1
chr20	19790965	-	AF002246.1-1.1	ENSCAFT00000010134	99.9418	Brain	0	2
chr2	10253249	-	M74826.1-1.1	ENSCAFT00000006929	99.9418	Brain	0	2
chr3	64541511	-	BC114680.1-1.1	ENSCAFT00000023584	99.9416	Testis	0	3
chr1	114432706	+	BC080294.1-1.1	ENSCAFT00000007622	99.9411	Heart	0	1	yes
chr6	31942217	-	BX641041.1-1.1	ENSCAFT00000029875	99.9409	Kidney	0	3
chr34	14650712	+	BC054803.1-1.1	ENSCAFT00000017294	99.9409	Lung	0	3
chr2	77025954	-	BC043665.1-1.1	ENSCAFT00000020235	99.9408	Blood	0	3
chr25	29111390	-	AB075549.1-1.1	ENSCAFT00000012714	99.9404	Testis	0	3
chr18	49317052	-	BC058615.1-1.1	ENSCAFT00000016038	99.9396	Liver	0	9	yes
chr1	37410454	-	X65644.1-1.1	ENSCAFT00000000460	99.9395	Ovary	0	3
chrX	58690320	+	BC094568.1-1.1	ENSCAFT00000027104	99.938	Liver	0	2
chr24	28020912	+	AB002336.1-1.1	ENSCAFT00000013373	99.9378	Lung	0	6
chr2	44536172	-	D78014.1-1.1	ENSCAFT00000025069	99.9373	Kidney	0	1	yes
chr1	79526094	+	AK132691.1-1.1	ENSCAFT00000002269	99.9356	Ovary	0	2	yes
chr10	11027405	+	BC096447.1-1.1	ENSCAFT00000000573	99.9352	Smooth Muscle	0	3
chr24	16336224	-	AB011153.3-1.1	ENSCAFT00000009472	99.9351	Brain	0	2	yes
chr1	112170299	-	BC105380.1-1.1	ENSCAFT00000006885	99.9349	Kidney	0	4	yes
chr20	53561577	-	BC042692.1-1.1	ENSCAFT00000028108	99.9341	Blood	0	5
chr9	26493585	+	AJ608762.1-1.1	ENSCAFT00000036470	99.934	Kidney	0	3
chr19	32938017	-	AB046768.1-1.1	ENSCAFT00000007825	99.9334	Testis	0	2
chr10	53595344	+	CR936807.1-1.1	ENSCAFT00000004253	99.9332	Ovary	0	0
chr26	19595808	+	BC112388.1-1.1	ENSCAFT00000016546	99.9329	Ovary	0	3
chr9	14719269	+	BC048165.1-1.1	ENSCAFT00000020578	99.9321	Kidney	0	2
chr14	10827152	-	AK148178.1-1.1	ENSCAFT00000002579	99.9319	Liver	0	7
chr9	48813654	+	BC067030.1-1.1	ENSCAFT00000030394	99.9311	Ovary	0	1
chr24	22054529	+	AK133597.1-1.1	ENSCAFT00000010867	99.9306	Brain	0	1
chr24	15748475	-	BC051068.1-1.1	ENSCAFT00000009383	99.9305	Ovary	0	1
chr28	15747996	-	AK010372.1-1.1	ENSCAFT00000015184	99.9304	Kidney	0	1	yes
chr2	84718606	-	BC116079.1-1.1	ENSCAFT00000025606	99.9303	Ovary	0	3
chrX	120977367	-	BC023829.1-1.1	ENSCAFT00000038267	99.9299	Brain	0	2
chr1	41481266	+	AK122417.1-1.1	ENSCAFT00000000561	99.9293	Brain	0	1
chrX	120561242	-	BX647357.1-1.1	ENSCAFT00000030323	99.9292	Liver	0	4
chr7	33264188	-	BC058250.1-1.1	ENSCAFT00000038551	99.9291	Brain	0	2
chr24	28283036	+	AK001681.1-1.1	ENSCAFT00000013523	99.9283	Lung	0	6
chr6	10505509	-	AB024334.1-1.1	ENSCAFT00000021492	99.9279	Kidney	0	3
chr9	26671835	-	BC107542.1-1.1	ENSCAFT00000026197	99.9277	Brain	0	4
chr2	24078928	+	BC168655.1-1.1	ENSCAFT00000007517	99.9275	Lung	0	1	yes
chr4	58141354	-	BC008916.1-1.1	ENSCAFT00000027939	99.9267	Liver	0	3
chr30	32155415	-	BC169038.1-1.1	ENSCAFT00000039224	99.9267	Blood	0	2
chr6	9181437	-	BC010021.1-1.1	ENSCAFT00000019083	99.9266	Skin	0	4
chr8	53113722	+	AK125159.1-1.1	ENSCAFT00000027185	99.9263	Brain	0	1
chr34	25313145	-	BC008536.1-1.1	ENSCAFT00000022214	99.9261	Lung	0	3
chr9	57929502	-	BC033686.1-1.1	ENSCAFT00000031829	99.9259	Brain	0	4	yes
chr11	25706144	+	AK129097.1-1.1	ENSCAFT00000001570	99.925	Kidney	0	1
chr6	37261061	-	BC026312.1-1.1	ENSCAFT00000030301	99.9246	Brain	0	9
chr24	28401080	-	AB044943.1-1.1	ENSCAFT00000013655	99.9245	Lung	0	6
chr7	12912194	-	AK145100.1-1.1	ENSCAFT00000019260	99.9241	Ovary	0	1	yes
chr5	57327079	+	D13643.3-1.1	ENSCAFT00000030162	99.9241	Liver	0	2
chr26	4440320	-	AK075900.1-1.1	ENSCAFT00000010749	99.9237	Heart	0	1
chrX	84302739	-	AF201288.1-1.1	ENSCAFT00000028562	99.9232	Lung	0	6
chr13	30148764	-	AB033075.1-1.1	ENSCAFT00000001671	99.9228	Ovary	0	1
chr30	20878848	-	BC003985.1-1.1	ENSCAFT00000024852	99.9219	Kidney	0	2
chr3	30920063	+	BC148139.1-1.1	ENSCAFT00000014585	99.9216	Kidney	0	2
chrX	41507040	-	AK122874.1-1.1	ENSCAFT00000024170	99.9215	Blood	0	2
chr19	6229671	+	AK147422.1-1.1	ENSCAFT00000005956	99.9214	Smooth Muscle	0	2
chr16	5219622	-	AF319045.1-1.1	ENSCAFT00000005601	99.9205	Ovary	0	1
chr9	56185944	-	AJ420413.1-1.1	ENSCAFT00000031698	99.9203	Blood	0	0
chr34	37845195	+	BC021630.1-1.1	ENSCAFT00000023541	99.92	Liver	0	3	yes
chr12	10584413	-	BC024663.1-1.1	ENSCAFT00000002329	99.9199	Skin	0	4
chr15	33335518	-	BC067381.1-1.1	ENSCAFT00000009874	99.9198	Blood	0	4	yes
chr24	49973646	-	BC065050.1-1.1	ENSCAFT00000020253	99.9192	Testis	0	3
chr3	59744314	-	BC107461.1-1.1	ENSCAFT00000038153	99.9188	Lung	0	0	yes
chr36	31920448	+	BC048857.1-1.1	ENSCAFT00000023277	99.9184	Kidney	0	4
chr28	17372816	-	AK027008.1-1.1	ENSCAFT00000015818	99.9179	Liver	0	3
chr6	45859401	+	BC040337.1-1.1	ENSCAFT00000031611	99.9177	Smooth Muscle	0	5
chr34	10240458	-	BC058543.1-1.1	ENSCAFT00000016434	99.9174	Brain	0	0
chr21	23237935	+	AB037723.3-1.1	ENSCAFT00000007634	99.9165	Ovary	0	1	yes
chr9	36434423	-	AB014547.2-1.1	ENSCAFT00000027752	99.916	Kidney	0	3
chr4	27186661	-	BC035464.1-1.1	ENSCAFT00000023521	99.9159	Lung	0	4
chr8	51259625	-	BC123529.1-1.1	ENSCAFT00000026979	99.9157	Kidney	0	3
chr6	40800827	-	AK004750.1-1.1	ENSCAFT00000030602	99.9156	Kidney	0	5
chr16	39489059	-	AB051510.1-1.1	ENSCAFT00000010898	99.9155	Heart	0	4
chr17	37042450	+	AF177377.2-1.1	ENSCAFT00000010521	99.9142	Kidney	0	6
chr26	10204820	-	BC067045.1-1.1	ENSCAFT00000012744	99.9138	Kidney	0	1
chr20	8614519	+	AY116661.1-1.1	ENSCAFT00000007454	99.9132	Skin	0	3
chr16	29631287	-	AY177413.1-1.1	ENSCAFT00000009478	99.9131	Ovary	0	6
chr15	55431029	+	AY546086.1-1.1	ENSCAFT00000013436	99.9127	Liver	0	1	yes
chr7	45200666	+	BC052194.1-1.1	ENSCAFT00000026816	99.9122	Brain	0	3
chr16	30034032	+	FJ809917.1-1.1	ENSCAFT00000009709	99.9117	Smooth Muscle	0	5
chrX	43319101	-	AK173129.1-1.1	ENSCAFT00000025427	99.9116	Lung	0	0
chr13	7705971	+	AK022077.1-1.1	ENSCAFT00000001005	99.9113	Brain	0	2
chr20	46947236	-	BC154393.1-1.1	ENSCAFT00000022594	99.9111	Brain	0	2	yes
chr20	6638179	-	BC052468.1-1.1	ENSCAFT00000007053	99.9108	Liver	0	3	yes
chr8	66340020	+	AB046842.1-1.1	ENSCAFT00000027971	99.9102	Brain	0	3
chr6	35119330	-	AK223492.1-1.1	ENSCAFT00000030122	99.9102	Ovary	0	2
chr9	22362966	+	AB011125.2-1.1	ENSCAFT00000022434	99.91	Ovary	0	2
chr23	33537704	+	BC096479.1-1.1	ENSCAFT00000010383	99.9097	Liver	0	2
chr9	15427178	-	BC062916.1-1.1	ENSCAFT00000018595	99.9094	Ovary	0	2
chr9	58877619	+	AK159158.1-1.1	ENSCAFT00000031994	99.9093	Ovary	0	4
chr4	18632461	+	AK154559.1-1.1	ENSCAFT00000020842	99.9092	Testis	0	0
chr14	35124764	-	AK122352.1-1.1	ENSCAFT00000003895	99.9088	Kidney	0	2
chr22	12190849	-	AL833341.1-1.1	ENSCAFT00000007704	99.9075	Lung	0	2
chr38	3420151	+	AK026443.1-1.1	ENSCAFT00000015202	99.9071	Ovary	0	0
chr26	41957736	-	AK130882.1-1.1	ENSCAFT00000024907	99.9065	Kidney	0	0	yes
chr23	14841034	+	AB033016.1-1.1	ENSCAFT00000027477	99.9051	Lung	0	1
chr17	23247855	+	BC052735.1-1.1	ENSCAFT00000006816	99.9051	Kidney	0	2
chr5	80372278	-	BT021798.1-1.1	ENSCAFT00000032147	99.9047	Kidney	0	3
chr10	51762122	+	BC142229.1-1.1	ENSCAFT00000004132	99.9047	Brain	0	2
chr4	61205740	-	X62078.1-1.1	ENSCAFT00000028421	99.9044	Ovary	0	2	yes
chr14	54409319	-	AB018259.2-1.1	ENSCAFT00000005304	99.9044	Liver	0	1
chr6	66674409	-	BC035058.1-1.1	ENSCAFT00000032361	99.9043	Brain	0	6
chr9	30144189	-	AK147431.1-1.1	ENSCAFT00000027370	99.9028	Smooth Muscle	0	7
chr23	5590775	-	BC006683.1-1.1	ENSCAFT00000007184	99.9024	Lung	0	1
chr17	12224008	+	BC027159.1-1.1	ENSCAFT00000005845	99.9001	Ovary	0	5
chrX	98075039	+	BC086678.1-1.1	ENSCAFT00000029477	99.9	Brain	0	5	yes
chr20	12149742	+	AF427144.1-1.1	ENSCAFT00000008920	99.8998	Brain	0	3
chr9	7509767	+	AK122571.1-1.1	ENSCAFT00000008137	99.8994	Brain	0	2
chr4	35942802	+	BC111465.1-1.1	ENSCAFT00000025257	99.8992	Brain	0	1	yes
chr30	36203318	+	BC094587.1-1.1	ENSCAFT00000027753	99.8986	Kidney	0	2
chr2	72983894	+	BC062093.1-1.1	ENSCAFT00000017847	99.8977	Brain	0	3
chr15	16798160	+	BC059213.1-1.1	ENSCAFT00000006756	99.8977	Lung	0	2
chr10	29084412	+	BC058962.1-1.1	ENSCAFT00000002111	99.8977	Brain	0	5
chr9	29921611	-	CR627413.1-1.1	ENSCAFT00000038293	99.8972	Smooth Muscle	0	4
chr27	11081289	+	BC133547.1-1.1	ENSCAFT00000014728	99.8969	Kidney	0	4	yes
chr2	61415272	-	BC122807.1-1.1	ENSCAFT00000013577	99.8968	Kidney	0	4	yes
chr20	47827871	-	BC006796.1-1.1	ENSCAFT00000023779	99.8966	Lung	0	4	yes
chr10	30310434	-	AK152909.1-1.1	ENSCAFT00000002351	99.8964	Lung	0	3
chr16	21224445	+	BC126610.1-1.1	ENSCAFT00000008171	99.8963	Brain	0	4
chr18	54052486	-	BC016408.1-1.1	ENSCAFT00000020406	99.896	Kidney	0	3
chr16	56317416	+	BC118205.1-1.1	ENSCAFT00000013387	99.896	Smooth Muscle	0	2
chr17	41473638	-	AL832022.1-1.1	ENSCAFT00000011938	99.8959	Brain	0	1
chr10	34293735	-	AK122818.1-1.1	ENSCAFT00000002814	99.8959	Ovary	0	5	yes
chr26	32332070	-	BC113297.1-1.1	ENSCAFT00000022564	99.8954	Heart	0	4
chr6	20922964	-	BC021473.1-1.1	ENSCAFT00000026880	99.8952	Kidney	0	4
chrX	94046965	+	BC093615.1-1.1	ENSCAFT00000035455	99.8946	Kidney	0	3
chr15	25049283	+	BX647240.1-1.1	ENSCAFT00000009301	99.8945	Brain	0	3
chrX	42131433	-	BC122581.1-1.1	ENSCAFT00000024993	99.8944	Brain	0	4	yes
chr5	45494557	-	AB028986.1-1.1	ENSCAFT00000029408	99.894	Kidney	0	1
chr20	11207475	-	S76748.1-1.1	ENSCAFT00000008294	99.8937	Blood	0	2
chr15	54164772	+	AK147275.1-1.1	ENSCAFT00000013104	99.8935	Kidney	0	4
chr28	11832180	-	BX640814.1-1.1	ENSCAFT00000013202	99.8931	Kidney	0	12
chr25	44709054	-	BC034634.1-1.1	ENSCAFT00000016763	99.8902	Kidney	0	2	yes
chr12	8222537	+	BC148063.1-1.1	ENSCAFT00000002127	99.8896	Liver	0	4
chr30	24113107	-	D85414.1-1.1	ENSCAFT00000025371	99.8895	Blood	0	4
chr13	10605512	+	AL833193.1-1.1	ENSCAFT00000001061	99.8879	Brain	0	7
chr1	60947575	+	AK126335.1-1.1	ENSCAFT00000001438	99.8875	Lung	0	1
chr4	42625809	-	BC083144.1-1.1	ENSCAFT00000026622	99.8873	Kidney	0	3
chr18	47695420	-	BC140527.1-1.1	ENSCAFT00000015021	99.8865	Skin	0	4	yes
chr29	35734054	+	BC090632.1-1.1	ENSCAFT00000014084	99.8845	Blood	0	1
chrX	124834352	-	BC030898.1-1.1	ENSCAFT00000030892	99.8837	Lung	0	2	yes
chr2	69454861	+	AK147522.1-1.1	ENSCAFT00000035948	99.8836	Brain	0	2	yes
chr27	44558126	-	AK027366.1-1.1	ENSCAFT00000024534	99.882	Ovary	0	3
chr20	48748063	-	AK159076.1-1.1	ENSCAFT00000024754	99.8815	Brain	0	2
chr4	32525200	-	BC114852.1-1.1	ENSCAFT00000024941	99.8797	Brain	0	2
chr8	41991191	+	AB023214.1-1.1	ENSCAFT00000025429	99.8764	Lung	0	1
chr20	60551636	-	BC083601.1-1.1	ENSCAFT00000031038	99.8744	Kidney	0	4
chr34	22711909	-	AJ487622.1-1.1	ENSCAFT00000021980	99.8742	Liver	0	2
chr6	65742905	+	BC043235.2-1.1	ENSCAFT00000032303	99.8741	Ovary	0	4
chr27	24366878	-	U02487.1-1.1	ENSCAFT00000018099	99.8739	Lung	0	4
chr3	18588554	-	X70299.1-1.1	ENSCAFT00000017350	99.872	Kidney	0	4
chr2	34508322	+	AK159420.1-1.1	ENSCAFT00000008619	99.8715	Lung	0	1
chr9	38575172	-	BC060690.1-1.1	ENSCAFT00000001008	99.871	Testis	0	0
chr24	22569168	+	AK001511.1-1.1	ENSCAFT00000039044	99.8707	Heart	0	3
chr8	29857515	-	AK124738.1-1.1	ENSCAFT00000022944	99.8706	Testis	0	3
chr27	47844927	+	AK080226.2-1.1	ENSCAFT00000025514	99.8702	Ovary	0	1
chr29	8621521	-	BC114117.1-1.1	ENSCAFT00000039344	99.8699	Brain	0	7
chr27	11894566	-	AL832340.1-1.1	ENSCAFT00000014909	99.8697	Ovary	0	2	yes
chr11	54970066	+	AF115848.1-1.1	ENSCAFT00000003214	99.8688	Smooth Muscle	0	2
chr28	37135294	+	BC148057.1-1.1	ENSCAFT00000020236	99.8685	Brain	0	3	yes
chr11	24370184	+	AK220167.1-1.1	ENSCAFT00000001489	99.868	Liver	0	3	yes
chr14	45884667	+	BC151589.1-1.1	ENSCAFT00000004928	99.8675	Ovary	0	2
chr14	10749921	-	BC039885.1-1.1	ENSCAFT00000002504	99.8661	Smooth Muscle	0	3
chr9	26165871	-	BC078954.1-1.1	ENSCAFT00000026001	99.8656	Skin	0	5	yes
chr26	12013267	+	AB006631.2-1.1	ENSCAFT00000013611	99.8655	Liver	0	1
chr24	46432244	+	BC168980.1-1.1	ENSCAFT00000019266	99.8648	Blood	0	8	yes
chr29	13701083	-	BC082971.1-1.1	ENSCAFT00000011451	99.8643	Lung	0	0
chr8	74020526	+	BC008165.1-1.1	ENSCAFT00000028898	99.8641	Kidney	0	3
chr13	41425828	-	BC142244.1-1.1	ENSCAFT00000002741	99.8638	Smooth Muscle	0	1
chrX	63415348	+	L06133.1-1.1	ENSCAFT00000027345	99.8632	Kidney	0	1
chr7	45760109	+	X98559.1-1.1	ENSCAFT00000027191	99.8627	Heart	0	7
chr1	122370390	-	AK129497.1-1.1	ENSCAFT00000012133	99.8627	Liver	0	1
chr9	23932240	+	BC109481.1-1.1	ENSCAFT00000024171	99.8617	Brain	0	8	yes
chr3	32861783	+	BC134502.1-1.1	ENSCAFT00000014792	99.8617	Lung	0	1
chr9	57880269	-	X73478.1-1.1	ENSCAFT00000031807	99.8616	Kidney	0	7
chr3	21369995	+	AK128603.1-1.1	ENSCAFT00000013135	99.8612	Brain	0	0
chr8	4160002	-	BC105467.1-1.1	ENSCAFT00000039226	99.8611	Brain	0	3	yes
chr21	40228353	-	BC003871.1-1.1	ENSCAFT00000013341	99.8602	Testis	0	4
chr17	27424735	+	BX647953.1-1.1	ENSCAFT00000008551	99.8596	Kidney	0	3	yes
chr27	44276785	-	BC060250.1-1.1	ENSCAFT00000024507	99.8594	Brain	0	2
chr9	21633855	-	AK131173.1-1.1	ENSCAFT00000021936	99.8592	Blood	0	4
chr2	87201856	-	AF054274.1-1.1	ENSCAFT00000026182	99.859	Lung	0	3
chr22	32056443	-	AK171689.1-1.1	ENSCAFT00000008111	99.8587	Kidney	0	2	yes
chr3	46995330	-	S80986.1-1.1	ENSCAFT00000012882	99.8585	Kidney	0	7
chr8	64449085	+	BC054805.1-1.1	ENSCAFT00000004173	99.8582	Ovary	0	3
chr15	4083132	+	BC151828.1-1.1	ENSCAFT00000004039	99.8581	Brain	0	3	yes
chr18	44619095	-	AK147556.1-1.1	ENSCAFT00000013154	99.8571	Kidney	0	2
chr15	22342063	-	CR749542.1-1.1	ENSCAFT00000009206	99.8571	Kidney	0	4
chr10	24878889	+	AF176342.1-1.1	ENSCAFT00000001395	99.8564	Brain	0	3	yes
chr2	31702400	+	AK147557.1-1.1	ENSCAFT00000008238	99.8547	Kidney	0	0	yes
chr8	68321719	+	BC036014.1-1.1	ENSCAFT00000028221	99.8542	Heart	0	2
chr25	32404589	-	BC057453.1-1.1	ENSCAFT00000013232	99.8529	Kidney	0	3
chr1	37149945	+	AB183545.1-1.1	ENSCAFT00000000458	99.8528	Kidney	0	5	yes
chr20	53839290	-	BC108102.1-1.1	ENSCAFT00000028364	99.8523	Ovary	0	1
chr37	28797981	-	AK158934.1-1.1	ENSCAFT00000024148	99.851	Skin	0	1
chr13	7235687	-	BC149823.1-1.1	ENSCAFT00000000985	99.8509	Lung	0	4
chr17	66753711	-	AL133598.1-1.1	ENSCAFT00000021679	99.8498	Brain	0	1
chr27	7839980	+	AK144929.1-1.1	ENSCAFT00000013311	99.8487	Brain	0	3
chr2	40973434	-	M14053.1-1.1	ENSCAFT00000010207	99.8486	Kidney	0	9	yes
chr20	4187505	+	AK220460.1-1.1	ENSCAFT00000006429	99.8484	Brain	0	2	yes
chr26	23108118	+	BC065129.1-1.1	ENSCAFT00000018606	99.8478	Brain	0	1	yes
chrX	83302021	+	BC166523.1-2.1	ENSCAFT00000028436	99.8474	Brain	0	3	yes
chr2	24339872	+	BC151293.1-1.1	ENSCAFT00000007527	99.8473	Lung	0	3	yes
chr9	25757429	-	CR749360.1-1.1	ENSCAFT00000025622	99.8465	Ovary	0	2
chr9	52457624	-	BC009943.2-1.1	ENSCAFT00000031311	99.8459	Testis	0	5
chr9	40224782	-	BC056500.1-1.1	ENSCAFT00000028673	99.8459	Heart	0	6
chr9	35068987	-	BC109844.1-1.1	ENSCAFT00000027568	99.8457	Testis	0	3
chrX	123196646	-	AK134760.1-1.1	ENSCAFT00000030424	99.8452	Kidney	0	1
chr36	18413571	+	BC120278.1-1.1	ENSCAFT00000020006	99.8447	Brain	0	4	yes
chr21	15707302	+	AB032417.1-1.1	ENSCAFT00000007078	99.8445	Kidney	0	1
chr29	24911926	+	BC019796.1-1.1	ENSCAFT00000012827	99.8444	Kidney	0	1	yes
chr16	9358399	-	U77933.1-1.1	ENSCAFT00000005851	99.8444	Lung	0	4
chr34	30248485	+	BC123588.1-1.1	ENSCAFT00000022804	99.844	Liver	0	1
chr14	46561088	+	BC105525.1-1.1	ENSCAFT00000004976	99.8438	Lung	0	4	yes
chr20	57658401	-	AK028962.1-1.1	ENSCAFT00000030039	99.8436	Skin	0	3
chr5	18813665	+	AB032010.2-1.1	ENSCAFT00000020390	99.8431	Skin	1	8	yes
chr9	51021763	-	BC016469.1-1.1	ENSCAFT00000022217	99.8429	Ovary	0	5
chr3	64923448	-	AK147594.1-1.1	ENSCAFT00000023672	99.8429	Brain	0	1
chr37	19620128	+	AB023198.1-1.1	ENSCAFT00000021717	99.8428	Testis	0	2	yes
chr38	4774927	+	BC123417.1-1.1	ENSCAFT00000015955	99.8406	Blood	0	3
chr25	20154319	+	BC053028.1-1.1	ENSCAFT00000011560	99.8405	Lung	0	3	yes
chr16	48902038	+	BC123503.1-1.1	ENSCAFT00000036777	99.8405	Lung	0	4
chr7	48180720	+	BC150072.1-1.1	ENSCAFT00000027998	99.8401	Smooth Muscle	0	2
chr24	21119391	+	AB011124.1-1.1	ENSCAFT00000010362	99.8394	Brain	0	1
chr30	12508220	+	BT030707.1-1.1	ENSCAFT00000017697	99.837	Lung	0	3
chr12	5953683	-	AF259504.1-1.1	ENSCAFT00000001575	99.8363	Ovary	0	3
chr12	17430023	-	BC049096.1-1.1	ENSCAFT00000003202	99.8353	Smooth Muscle	0	4
chr1	101256920	-	BC064613.1-1.1	ENSCAFT00000003538	99.8343	Testis	0	1	yes
chr9	24035535	+	AB208920.1-1.1	ENSCAFT00000024702	99.8341	Brain	0	3
chr5	70909961	+	BC158746.1-1.1	ENSCAFT00000031739	99.8336	Liver	0	4
chr15	19528928	-	AK129187.1-1.1	ENSCAFT00000007898	99.8329	Brain	0	3
chr9	29507068	-	Z78279.1-1.1	ENSCAFT00000026953	99.8282	Ovary	0	4
chr26	32634083	-	AB027143.1-1.1	ENSCAFT00000023085	99.8274	Skin	0	2	yes
chr18	58407045	-	BC023901.1-1.1	ENSCAFT00000026021	99.8274	Kidney	0	4
chr25	14037908	+	BC140697.1-1.1	ENSCAFT00000010772	99.8273	Liver	0	3
chr9	39371259	+	AK122222.1-1.1	ENSCAFT00000028174	99.8258	Ovary	0	2
chr38	14821269	-	AF058291.1-1.1	ENSCAFT00000017132	99.8249	Kidney	0	6	yes
chr10	20155296	+	AF319633.1-1.1	ENSCAFT00000001096	99.8248	Brain	0	3
chr10	26434237	-	BC123664.1-1.1	ENSCAFT00000001538	99.8241	Brain	0	2
chr34	9072461	-	BC062577.1-1.1	ENSCAFT00000016078	99.8217	Lung	0	2	yes
chr4	12746028	+	BC053020.1-1.1	ENSCAFT00000019279	99.8213	Kidney	0	2
chr8	6197201	+	AK291325.1-1.1	ENSCAFT00000039710	99.8212	Skin	0	0
chr10	53416887	+	AK154401.1-1.1	ENSCAFT00000004222	99.8203	Liver	0	2
chr9	25928783	+	BC071833.1-1.1	ENSCAFT00000038146	99.8195	Blood	0	3	yes
chr33	33055184	-	AY819034.1-1.1	ENSCAFT00000021175	99.8191	Lung	0	1
chr16	3423362	+	AK023794.1-1.1	ENSCAFT00000019533	99.8191	Kidney	0	2	yes
chr25	14397983	+	AK004721.2-1.1	ENSCAFT00000010807	99.8184	Kidney	0	1
chr25	16194688	+	BC140555.1-1.1	ENSCAFT00000011085	99.8183	Brain	0	6
chr9	10383367	+	BC019647.1-1.1	ENSCAFT00000007069	99.8175	Ovary	0	3
chr11	29049349	+	AK158694.1-1.1	ENSCAFT00000001935	99.8168	Ovary	0	3
chr26	16666137	+	BC037296.2-1.1	ENSCAFT00000014770	99.8166	Kidney	0	2
chr4	64981761	-	AB010829.1-1.1	ENSCAFT00000029232	99.8152	Liver	0	2	yes
chr3	68026257	-	AK076221.1-1.1	ENSCAFT00000024386	99.815	Brain	0	3
chr33	31545100	-	AF392454.1-1.1	ENSCAFT00000020146	99.8147	Brain	0	2
chr2	51802613	+	BC031900.1-1.1	ENSCAFT00000011614	99.8146	Brain	0	3
chr15	9583418	-	BC087000.1-1.1	ENSCAFT00000037738	99.8143	Brain	0	6	yes
chr9	22849367	+	BC151264.1-1.1	ENSCAFT00000022959	99.8141	Heart	0	1
chr31	32026564	-	BC002864.2-1.1	ENSCAFT00000015181	99.8127	Kidney	0	7
chr4	16666501	-	AK125611.1-1.1	ENSCAFT00000020586	99.8109	Lung	0	1	yes
chr2	40317178	-	AK142163.1-1.1	ENSCAFT00000010108	99.8096	Lung	0	7
chr3	75789918	+	AF061016.1-1.1	ENSCAFT00000025350	99.809	Kidney	0	1
chr31	29078023	-	BC040748.1-1.1	ENSCAFT00000014061	99.8082	Brain	0	4	yes
chr7	37235668	-	AB022657.1-1.1	ENSCAFT00000025023	99.8066	Lung	0	4
chr17	9497184	+	BC096022.1-1.1	ENSCAFT00000005404	99.8064	Ovary	0	6
chr5	64620607	-	BC057646.1-1.1	ENSCAFT00000031285	99.8061	Brain	0	4
chr20	51132658	+	BC012962.1-1.1	ENSCAFT00000025827	99.806	Smooth Muscle	0	4
chr10	30614066	-	BC070085.1-1.1	ENSCAFT00000002369	99.8046	Lung	0	1	yes
chr4	39874591	-	BC010405.2-1.1	ENSCAFT00000026359	99.8043	Testis	0	3
chr25	37843570	-	AK172810.1-1.1	ENSCAFT00000014993	99.8041	Ovary	0	7
chr20	47932937	-	BC043313.1-1.1	ENSCAFT00000023957	99.8031	Kidney	0	4
chr1	101934167	+	AB011792.1-1.1	ENSCAFT00000003615	99.8031	Heart	0	1
chr24	28990796	+	AK024281.1-1.1	ENSCAFT00000039342	99.8025	Lung	0	4
chr10	4649790	+	AB290174.1-1.1	ENSCAFT00000000388	99.8025	Brain	0	1
chr32	33140673	-	AY053453.1-1.1	ENSCAFT00000018328	99.802	Liver	0	1
chr15	32599584	-	AB105879.1-1.1	ENSCAFT00000009854	99.8014	Kidney	0	5
chr22	30133078	+	BC134493.1-1.1	ENSCAFT00000008093	99.8012	Ovary	0	3
chr7	8858777	+	AY197741.1-1.1	ENSCAFT00000018146	99.8009	Blood	0	3
chr34	37934815	+	BC021659.1-1.1	ENSCAFT00000023567	99.8006	Lung	0	3
chr23	22692400	+	BC089035.1-1.1	ENSCAFT00000009254	99.7998	Heart	0	2
chr6	80446677	+	AK148765.1-1.1	ENSCAFT00000032540	99.7983	Kidney	0	1
chr24	38377589	-	BC009948.2-1.1	ENSCAFT00000017540	99.7977	Lung	0	2
chr35	18285947	+	BC149770.1-1.1	ENSCAFT00000015751	99.797	Ovary	0	3
chr13	5141892	+	AK032601.1-1.1	ENSCAFT00000000849	99.7967	Brain	0	2
chr10	10340293	+	BC011511.1-1.1	ENSCAFT00000000559	99.7949	Heart	0	2
chr6	9779786	+	AF084479.1-1.1	ENSCAFT00000020881	99.7948	Kidney	0	2
chr24	20695561	-	AB038387.1-1.1	ENSCAFT00000010258	99.7941	Brain	0	3
chr25	33890812	-	BC056408.1-1.1	ENSCAFT00000013995	99.7938	Brain	0	3	yes
chr12	43445997	-	BC049101.1-1.1	ENSCAFT00000004511	99.792	Ovary	0	3
chr27	28596145	-	BC085246.1-1.1	ENSCAFT00000019467	99.7918	Ovary	0	1
chr9	29460390	-	BC016162.1-1.1	ENSCAFT00000026939	99.7909	Smooth Muscle	0	3
chr4	24928756	+	BC140468.1-1.1	ENSCAFT00000022384	99.7908	Lung	0	2
chr16	16660040	-	BC010871.1-1.1	ENSCAFT00000005086	99.7901	Smooth Muscle	0	5	yes
chr10	27331042	-	BC105329.1-2.1	ENSCAFT00000001725	99.7899	Brain	0	1
chr8	71333677	+	AK132592.1-1.1	ENSCAFT00000028378	99.789	Ovary	0	0
chr20	7622774	-	BC099701.1-1.1	ENSCAFT00000007240	99.789	Smooth Muscle	0	2	yes
chr25	15791490	-	AF454702.1-1.1	ENSCAFT00000011013	99.7877	Kidney	0	1	yes
chr4	53532136	+	AK029117.1-1.1	ENSCAFT00000027355	99.7856	Brain	0	3
chr4	71649404	-	BC063851.1-1.1	ENSCAFT00000036153	99.7847	Ovary	0	2
chr27	7930439	-	AK130050.1-1.1	ENSCAFT00000013359	99.7845	Smooth Muscle	1	4	yes
chr3	49963594	-	BC149799.1-1.1	ENSCAFT00000017614	99.784	Kidney	0	2
chr11	22763816	+	BC147986.1-1.1	ENSCAFT00000001140	99.784	Ovary	0	5
chr27	22266054	-	CR749586.1-1.1	ENSCAFT00000017424	99.7833	Smooth Muscle	0	3
chr21	24629238	-	U85020.1-1.1	ENSCAFT00000008360	99.783	Lung	0	2	yes
chr9	49791744	+	AB007857.3-1.1	ENSCAFT00000030630	99.7805	Blood	0	4
chr37	28833514	+	BC047056.1-1.1	ENSCAFT00000024161	99.7805	Kidney	0	7
chr5	63371409	-	AK026976.1-1.1	ENSCAFT00000031165	99.7802	Ovary	0	0
chr3	43846843	+	BC084545.1-1.1	ENSCAFT00000017057	99.7799	Heart	0	1
chr2	36971684	+	D86971.2-1.1	ENSCAFT00000008933	99.7777	Blood	0	2
chr26	9054874	-	BC083140.1-1.1	ENSCAFT00000011964	99.777	Smooth Muscle	0	3
chr25	33125731	-	D45854.1-1.1	ENSCAFT00000013788	99.777	Brain	0	9
chr18	45324478	-	AB002356.1-1.1	ENSCAFT00000013782	99.777	Brain	0	11	yes
chr10	27591988	-	AK134867.1-1.1	ENSCAFT00000001756	99.7753	Brain	0	2	yes
chr21	29235652	-	AF231130.1-1.1	ENSCAFT00000009465	99.775	Kidney	0	3
chr15	16835736	+	AK032020.1-1.1	ENSCAFT00000006765	99.7748	Blood	0	2
chr7	33225391	-	AK156973.1-1.1	ENSCAFT00000024289	99.7741	Kidney	0	1
chr6	43012128	-	AK055163.1-1.1	ENSCAFT00000031266	99.7725	Skin	0	1	yes
chr16	20996538	+	BC085154.1-1.1	ENSCAFT00000008117	99.7712	Testis	0	3
chr9	5533935	+	BC049126.1-1.1	ENSCAFT00000008909	99.7705	Kidney	0	3
chr12	26717116	-	AF396878.1-1.1	ENSCAFT00000003820	99.7701	Ovary	0	8
chr2	24919799	+	BC021353.1-1.1	ENSCAFT00000007591	99.7687	Ovary	0	3
chr3	5682510	+	AK122282.1-1.1	ENSCAFT00000008813	99.768	Brain	0	4
chr12	15228646	+	BC061468.1-1.1	ENSCAFT00000036836	99.7669	Ovary	3	14	yes
chr26	20243144	+	BC056993.1-1.1	ENSCAFT00000017114	99.7666	Lung	0	8	yes
chr21	35654497	-	AJ245569.1-1.1	ENSCAFT00000011582	99.7664	Lung	0	3
chr29	38989802	-	AK169861.1-1.1	ENSCAFT00000014338	99.7654	Smooth Muscle	0	2
chr9	30041680	+	BC123391.1-1.1	ENSCAFT00000027278	99.7651	Ovary	0	2
chr5	33325400	-	BC065083.1-1.1	ENSCAFT00000024178	99.7649	Smooth Muscle	0	2
chr31	39787563	-	AF106937.1-1.1	ENSCAFT00000016864	99.7644	Kidney	0	2	yes
chrX	86453862	+	AK094127.1-1.1	ENSCAFT00000028733	99.7636	Kidney	0	3
chr9	24320839	-	AB045981.1-1.1	ENSCAFT00000025179	99.7636	Testis	0	5
chr8	46797638	+	BC031804.1-1.1	ENSCAFT00000026288	99.7625	Brain	0	2	yes
chr24	39457845	+	AF282919.2-1.1	ENSCAFT00000018233	99.7622	Kidney	0	4
chr11	48695607	-	AL832229.1-1.1	ENSCAFT00000002695	99.7615	Ovary	0	4
chr18	51525023	-	S78355.1-1.1	ENSCAFT00000017023	99.7604	Kidney	0	3
chr2	73106971	+	AK170690.1-1.1	ENSCAFT00000017876	99.7592	Brain	0	0	yes
chr26	20569691	-	BC096743.1-1.1	ENSCAFT00000017297	99.7583	Heart	0	3
chr7	70573612	-	BC151348.1-1.1	ENSCAFT00000029169	99.7582	Lung	0	1
chr24	29602208	-	BC016492.1-1.1	ENSCAFT00000014092	99.7576	Lung	0	4
chr20	7272704	-	BC019405.1-1.1	ENSCAFT00000007146	99.757	Heart	0	5
chr2	5789769	+	BC090616.1-1.1	ENSCAFT00000006028	99.7561	Liver	0	1
chr20	55574354	+	AK006992.1-1.1	ENSCAFT00000029100	99.7549	Heart	0	4
chr1	17345028	-	BC055760.1-1.1	ENSCAFT00000000126	99.7547	Smooth Muscle	0	4
chr20	45592814	+	AJ292348.2-1.1	ENSCAFT00000022002	99.7534	Testis	0	4
chr37	26574824	-	BC066725.1-1.1	ENSCAFT00000023010	99.7533	Ovary	0	1
chr30	12208238	-	BC024676.1-1.1	ENSCAFT00000016025	99.751	Kidney	0	5
chr15	6896671	+	BC037732.1-1.1	ENSCAFT00000005139	99.7498	Kidney	0	2
chr8	16609250	-	AL050089.1-1.1	ENSCAFT00000021125	99.7487	Blood	0	2	yes
chr5	27115568	+	AY358616.1-1.1	ENSCAFT00000022789	99.7486	Heart	0	3
chr11	53874471	-	BC105241.1-1.1	ENSCAFT00000003008	99.7481	Testis	0	2
chr18	22940362	+	BC026326.1-1.1	ENSCAFT00000026018	99.7472	Lung	0	3
chr6	13508925	+	AK034736.1-1.1	ENSCAFT00000024051	99.746	Kidney	0	5
chr2	78340571	+	AF439325.1-1.1	ENSCAFT00000020658	99.746	Kidney	0	3
chr3	29496967	-	AK162422.1-1.1	ENSCAFT00000014018	99.7435	Kidney	0	1	yes
chr12	6813931	+	BC151572.1-1.1	ENSCAFT00000001902	99.7433	Brain	0	3	yes
chr20	44336325	+	BC040242.1-1.1	ENSCAFT00000020868	99.7423	Testis	0	2
chr24	40104578	+	BC025147.1-1.1	ENSCAFT00000018349	99.7422	Lung	0	3
chr36	17739893	+	DQ924536.1-1.1	ENSCAFT00000019807	99.7408	Liver	0	3
chrX	122958176	-	Y09765.1-1.1	ENSCAFT00000036851	99.7406	Ovary	0	1
chr30	38384816	-	AK029836.1-1.1	ENSCAFT00000027983	99.7405	Testis	0	1
chr16	48766556	+	D90109.1-1.1	ENSCAFT00000012314	99.7404	Heart	0	3	yes
chr27	37364527	-	AK155752.1-1.1	ENSCAFT00000021228	99.7381	Kidney	0	2
chr18	15463265	+	AB002341.1-1.1	ENSCAFT00000006033	99.7374	Brain	0	2	yes
chr12	7582143	+	L07592.1-1.1	ENSCAFT00000002032	99.7349	Lung	0	1
chr28	28256445	-	CR749819.1-1.1	ENSCAFT00000018339	99.7348	Kidney	0	4	yes
chr6	31260914	+	BC041135.1-1.1	ENSCAFT00000029748	99.7324	Testis	0	2
chr25	37691281	-	AB190911.1-1.1	ENSCAFT00000014923	99.7308	Brain	0	4
chr14	19955256	+	AK129226.1-1.1	ENSCAFT00000003009	99.7279	Lung	0	2	yes
chr26	20789139	-	AK147463.1-1.1	ENSCAFT00000017668	99.7275	Liver	0	2	yes
chr20	53515680	-	AJ271747.1-1.1	ENSCAFT00000028077	99.7268	Kidney	0	2
chr32	11377948	+	BC043707.1-1.1	ENSCAFT00000009719	99.7249	Kidney	0	2
chr30	11591506	+	U18934.1-1.1	ENSCAFT00000015311	99.7243	Lung	0	3
chr2	46862944	+	BX537527.1-1.1	ENSCAFT00000011105	99.7241	Blood	0	2
chr26	22313322	+	AB051458.1-1.1	ENSCAFT00000018343	99.7233	Lung	0	1
chr6	45580353	+	BC056343.1-1.1	ENSCAFT00000031550	99.7218	Kidney	0	3
chr12	68993685	-	BC151575.1-1.1	ENSCAFT00000006099	99.7212	Smooth Muscle	0	5
chr18	53152732	-	BC028922.1-1.1	ENSCAFT00000018508	99.7211	Lung	0	4	yes
chr5	64866927	-	AB036737.1-1.1	ENSCAFT00000031303	99.7206	Ovary	0	5
chr9	17717736	+	BC057338.1-1.1	ENSCAFT00000017890	99.7195	Lung	0	2	yes
chrX	45204642	-	AB002310.2-1.1	ENSCAFT00000025893	99.7175	Skin	0	2	yes
chr30	32740424	-	AF176694.1-1.1	ENSCAFT00000027181	99.7174	Ovary	0	3	yes
chr25	37230645	-	AL833843.1-1.1	ENSCAFT00000014653	99.7169	Heart	0	4
chr13	9821399	+	AY515851.1-1.1	ENSCAFT00000001049	99.7167	Heart	0	3
chr9	45212561	+	BC019601.1-1.1	ENSCAFT00000029577	99.714	Heart	0	6
chrX	53699591	+	AK088336.1-1.1	ENSCAFT00000026321	99.7116	Smooth Muscle	0	3
chr20	56679353	+	AY750170.1-1.1	ENSCAFT00000029609	99.7108	Kidney	0	3
chr36	10407345	-	BC065265.1-1.1	ENSCAFT00000016527	99.7107	Liver	0	1
chr24	38905978	-	AK023836.1-1.1	ENSCAFT00000018115	99.7101	Kidney	0	2
chr9	59199985	-	AX747077.1-1.1	ENSCAFT00000032049	99.7097	Skin	0	4
chr25	15464420	+	BC068136.1-1.1	ENSCAFT00000024112	99.7096	Kidney	0	1	yes
chr1	102028328	+	AK053650.1-1.1	ENSCAFT00000003625	99.7096	Smooth Muscle	0	2	yes
chr34	36753214	-	BC076620.1-1.1	ENSCAFT00000023292	99.7095	Kidney	0	8	yes
chr23	28865807	-	AB033615.1-1.1	ENSCAFT00000009453	99.708	Kidney	0	4
chr5	68344104	+	BC126651.1-1.1	ENSCAFT00000037137	99.7073	Testis	0	3	yes
chr21	9991730	-	AY203960.1-1.1	ENSCAFT00000006775	99.7073	Testis	0	4
chr4	55972581	-	BC028941.1-1.1	ENSCAFT00000027770	99.707	Kidney	0	5
chr7	18970469	-	BC049968.1-1.1	ENSCAFT00000020857	99.7069	Liver	0	3
chr7	20350603	+	BC024342.1-1.1	ENSCAFT00000021338	99.7063	Blood	0	4	yes
chr33	20136524	+	BC011115.1-1.1	ENSCAFT00000016714	99.7063	Kidney	0	1
chr28	18687197	+	AB209785.1-1.1	ENSCAFT00000016481	99.7061	Brain	0	3
chr9	7750088	+	AL049981.1-1.1	ENSCAFT00000007950	99.7059	Kidney	0	0
chr7	24708323	+	BC059194.1-1.1	ENSCAFT00000022443	99.7056	Kidney	0	4	yes
chr9	12973880	-	M88287.1-1.1	ENSCAFT00000021451	99.7055	Smooth Muscle	0	2
chr3	30658256	-	BC079366.1-1.1	ENSCAFT00000014475	99.7053	Kidney	0	2	yes
chr30	41447563	+	AL833039.1-1.1	ENSCAFT00000028660	99.7033	Kidney	0	2
chr17	27072105	+	BC142246.1-1.1	ENSCAFT00000008549	99.7029	Lung	0	3
chr10	4858305	-	BC018922.2-1.1	ENSCAFT00000036262	99.7025	Blood	0	3
chr34	21738379	-	AK168881.1-1.1	ENSCAFT00000021321	99.7006	Brain	0	4	yes
chr28	32291180	-	D50929.1-1.1	ENSCAFT00000019164	99.7003	Kidney	0	2	yes
chr8	17521783	+	BC162034.1-1.1	ENSCAFT00000021673	99.6992	Smooth Muscle	0	4
chr20	5475361	-	BC061745.1-1.1	ENSCAFT00000006644	99.6984	Kidney	0	5
chr7	22448010	+	AY854248.1-1.1	ENSCAFT00000021809	99.6982	Liver	0	5
chr15	5060490	+	BC131847.1-1.1	ENSCAFT00000004088	99.6967	Kidney	0	4
chrX	7660191	-	BC035785.1-1.1	ENSCAFT00000018401	99.6965	Ovary	0	4	yes
chr1	111784093	+	AB028987.2-1.1	ENSCAFT00000006714	99.6963	Testis	0	2
chr15	39599855	+	BC052430.1-1.1	ENSCAFT00000010522	99.6944	Lung	0	6
chr4	90001475	+	AK122371.1-1.1	ENSCAFT00000030300	99.6942	Lung	0	2
chr28	30233216	-	AB007877.1-1.1	ENSCAFT00000018869	99.6926	Kidney	0	3
chr23	14822848	+	L04289.2-1.1	ENSCAFT00000008591	99.6914	Blood	0	2
chr20	60520913	+	AK075267.1-1.1	ENSCAFT00000031024	99.6899	Blood	0	4
chr24	24775870	+	AB084280.1-1.1	ENSCAFT00000011578	99.6894	Ovary	0	2	yes
chr1	73850669	-	BC022957.1-1.1	ENSCAFT00000036821	99.6882	Ovary	0	0
chr6	34603910	-	AB002348.3-1.1	ENSCAFT00000030034	99.6881	Testis	0	2
chr20	41196478	-	AK147385.1-1.1	ENSCAFT00000016280	99.6865	Blood	0	3
chr7	23720087	-	AB480690.1-1.1	ENSCAFT00000022098	99.6864	Kidney	0	3
chr33	21256379	+	BC149627.1-1.1	ENSCAFT00000017087	99.6859	Lung	0	3
chr2	71003462	+	BC071246.1-1.1	ENSCAFT00000016458	99.685	Kidney	0	4
chr23	37567853	+	BC030311.1-1.1	ENSCAFT00000038954	99.6839	Kidney	0	1
chrX	122705568	+	BC060135.1-1.1	ENSCAFT00000030403	99.6812	Brain	0	1
chr36	15878985	-	BX647113.1-1.1	ENSCAFT00000018716	99.6803	Kidney	0	3	yes
chr27	20651145	+	BC018530.1-1.1	ENSCAFT00000017147	99.6803	Kidney	0	2
chr38	3974121	-	AB210006.1-1.1	ENSCAFT00000015347	99.6791	Brain	0	2
chr28	16125409	+	J02585.1-1.1	ENSCAFT00000015351	99.6789	Liver	0	4
chr20	10434409	-	AK053261.1-1.1	ENSCAFT00000008108	99.6786	Liver	0	0	yes
chr11	26610440	-	AF192557.1-1.1	ENSCAFT00000001652	99.6767	Skin	0	4
chr31	30422375	-	AK128513.1-1.1	ENSCAFT00000038848	99.6764	Lung	0	3
chr12	65544323	-	BC040502.1-1.1	ENSCAFT00000005798	99.6762	Smooth Muscle	0	2	yes
chr6	13816422	-	BC026054.1-1.1	ENSCAFT00000024339	99.6743	Brain	0	2	yes
chr1	89090104	+	AK075370.1-1.1	ENSCAFT00000002882	99.6743	Kidney	0	4
chr30	35697260	+	BC062649.1-1.1	ENSCAFT00000027724	99.6732	Brain	0	2	yes
chr1	21286788	+	AK157316.1-1.1	ENSCAFT00000000203	99.6721	Liver	0	2	yes
chr6	60275843	+	BC070428.1-1.1	ENSCAFT00000032134	99.671	Ovary	0	2	yes
chr15	7806914	-	BC134661.1-1.1	ENSCAFT00000005257	99.6702	Testis	0	4
chr25	39826271	-	AK160854.1-1.1	ENSCAFT00000016053	99.6689	Testis	0	4
chr12	39899478	-	AL832815.1-1.1	ENSCAFT00000004282	99.6686	Kidney	0	2
chr24	46748876	+	AJ292757.1-1.1	ENSCAFT00000019399	99.6676	Lung	0	1
chr18	20911943	+	BC052841.1-1.1	ENSCAFT00000006993	99.666	Smooth Muscle	0	0	yes
chr14	9973682	+	BC006277.2-1.1	ENSCAFT00000002348	99.666	Smooth Muscle	0	0
chr21	28640156	+	AK158888.1-1.1	ENSCAFT00000009200	99.6647	Brain	0	12
chr25	47453702	+	BX538172.1-1.1	ENSCAFT00000018353	99.6644	Kidney	0	3
chr12	58025438	+	BC058809.1-1.1	ENSCAFT00000005519	99.6644	Brain	0	1
chr2	70655908	+	AF480856.1-1.1	ENSCAFT00000016252	99.6639	Brain	0	1	yes
chr1	34566022	-	BC083367.1-1.1	ENSCAFT00000000443	99.6637	Ovary	0	2
chr20	8529919	+	AK173022.1-1.1	ENSCAFT00000037006	99.6632	Lung	0	3	yes
chr19	35000032	+	AB209993.1-1.1	ENSCAFT00000007941	99.6632	Blood	0	3
chr14	49618153	-	AB020684.1-1.1	ENSCAFT00000005108	99.6625	Kidney	0	2	yes
chr18	55563581	+	M96377.1-1.1	ENSCAFT00000022782	99.6619	Brain	0	5	yes
chr12	47374828	+	BC146206.1-1.1	ENSCAFT00000004767	99.6599	Kidney	0	2
chr26	40813779	+	BC169061.1-1.1	ENSCAFT00000035245	99.659	Kidney	0	4	yes
chr5	22904198	-	X15052.1-1.1	ENSCAFT00000022012	99.6589	Brain	0	4
chr21	36925250	-	BC153850.1-1.1	ENSCAFT00000012176	99.6565	Blood	0	10
chr13	32725619	-	D87953.1-1.1	ENSCAFT00000001747	99.6499	Ovary	0	5
chr30	21211783	-	AK173161.1-1.1	ENSCAFT00000025134	99.6462	Kidney	0	4
chr15	21113575	-	AK130029.1-1.1	ENSCAFT00000008806	99.6458	Skin	0	11
chrX	1467072	+	BC023152.1-1.1	ENSCAFT00000017683	99.6456	Liver	0	2	yes
chr25	47307276	+	BC019531.1-1.1	ENSCAFT00000018013	99.6451	Kidney	0	5
chr9	8179517	+	AK166142.1-1.1	ENSCAFT00000007668	99.6434	Brain	0	3	yes
chr27	24523556	-	AY665468.1-1.1	ENSCAFT00000038651	99.643	Testis	0	3
chr16	25884761	+	BC114210.1-1.1	ENSCAFT00000038649	99.6417	Ovary	0	6
chr4	28635330	+	AK147234.1-1.1	ENSCAFT00000024402	99.6413	Brain	0	1	yes
chr24	34238135	+	AB014581.1-1.1	ENSCAFT00000014765	99.64	Testis	0	0
chr9	51357659	-	BC011608.2-1.1	ENSCAFT00000030827	99.6396	Blood	0	6	yes
chr38	17705166	-	BC080293.1-1.1	ENSCAFT00000017240	99.6395	Liver	0	1
chrX	98424595	+	AK147447.1-1.1	ENSCAFT00000038518	99.6386	Lung	0	2	yes
chr1	5954337	+	BC004704.1-1.1	ENSCAFT00000035125	99.6382	Brain	0	17
chr3	30155821	-	BC047581.1-1.1	ENSCAFT00000014375	99.6369	Kidney	0	3	yes
chr24	28496619	-	AK126630.1-1.1	ENSCAFT00000013701	99.6367	Kidney	0	2
chr27	4211107	-	D11329.1-1.1	ENSCAFT00000010661	99.6359	Ovary	0	1
chr25	7842262	-	AB046764.1-1.1	ENSCAFT00000039851	99.6358	Kidney	0	1	yes
chrX	84759447	-	BC014876.1-1.1	ENSCAFT00000028616	99.635	Ovary	0	3
chr21	8321308	-	D42054.1-1.1	ENSCAFT00000039644	99.635	Ovary	0	1
chr30	19456936	-	AF346629.2-1.1	ENSCAFT00000024268	99.6332	Liver	0	3	yes
chr20	60118753	+	AK164278.1-1.1	ENSCAFT00000030889	99.6324	Smooth Muscle	0	4
chr23	4494886	+	AF432222.1-1.1	ENSCAFT00000007041	99.6289	Ovary	0	4
chr25	45314408	-	AL833470.1-1.1	ENSCAFT00000016955	99.6279	Brain	0	0
chr1	63997853	+	X52947.1-1.1	ENSCAFT00000001481	99.6269	Heart	0	2
chr7	13526207	+	L42373.1-1.1	ENSCAFT00000019561	99.6265	Brain	0	4
chr17	62897032	-	BC013870.2-1.1	ENSCAFT00000019150	99.6265	Lung	0	2	yes
chr14	41271707	-	AF392444.1-1.1	ENSCAFT00000004566	99.6265	Heart	0	6
chr9	33748735	-	AK004819.1-1.1	ENSCAFT00000027498	99.6262	Testis	0	4
chr11	38201233	-	AB160986.1-1.1	ENSCAFT00000002397	99.6259	Kidney	0	1
chr34	23120680	-	BC166425.1-1.1	ENSCAFT00000022065	99.6255	Ovary	0	5
chrX	60137671	-	BC026325.1-1.1	ENSCAFT00000027219	99.6245	Brain	0	2
chr7	74817407	-	BC079858.1-1.1	ENSCAFT00000029494	99.6222	Brain	0	3
chr12	9368158	+	AY380821.1-1.1	ENSCAFT00000001152	99.6214	Brain	0	2
chr8	44750160	-	CR749276.1-1.1	ENSCAFT00000026109	99.6194	Lung	0	3	yes
chr13	47902833	-	AK169403.1-1.1	ENSCAFT00000003166	99.6188	Heart	0	3
chr30	10627962	+	BC047433.1-1.1	ENSCAFT00000014534	99.6187	Kidney	0	2	yes
chr9	56315674	-	BC005535.1-1.1	ENSCAFT00000031705	99.6154	Lung	0	2	yes
chr18	13007011	-	BC039858.1-1.1	ENSCAFT00000005732	99.6147	Testis	0	2
chr34	21029355	-	BC038948.1-1.1	ENSCAFT00000020981	99.6145	Kidney	0	1
chr12	40508555	+	AK172941.1-1.1	ENSCAFT00000004380	99.6112	Kidney	0	2	yes
chr26	8516190	-	BC141805.1-1.1	ENSCAFT00000011199	99.6101	Brain	0	1
chr6	55619932	+	BC028831.1-1.1	ENSCAFT00000031930	99.6091	Kidney	0	3
chr1	34419738	+	BC094026.1-1.1	ENSCAFT00000000439	99.6089	Liver	0	1
chr20	10344463	-	BC033904.1-1.1	ENSCAFT00000008101	99.6077	Brain	0	4	yes
chr24	30002771	+	AB033045.3-1.1	ENSCAFT00000014248	99.6075	Kidney	0	2	yes
chr18	9223700	+	AJ278245.1-1.1	ENSCAFT00000005584	99.6075	Brain	0	1	yes
chr16	38743993	-	AK037108.1-1.1	ENSCAFT00000039437	99.6047	Lung	0	3
chr37	28008096	+	BC151298.1-1.1	ENSCAFT00000023229	99.5989	Brain	0	7
chr3	87468364	+	BC060867.1-1.1	ENSCAFT00000026017	99.5984	Kidney	0	2	yes
chrX	126246931	+	U96759.1-1.1	ENSCAFT00000031215	99.5943	Ovary	0	2
chr24	35302567	+	BC049070.1-1.1	ENSCAFT00000015122	99.5921	Kidney	0	3
chr5	29181954	-	AK144671.1-1.1	ENSCAFT00000023457	99.5914	Liver	0	2
chr26	19646349	-	AJ345030.1-1.1	ENSCAFT00000016663	99.5895	Ovary	0	1
chr6	33286706	+	BC025476.1-1.1	ENSCAFT00000029905	99.5894	Heart	0	0
chr28	9065816	+	BC036487.1-1.1	ENSCAFT00000011650	99.5876	Ovary	0	0
chr7	57826286	-	BC035254.1-1.1	ENSCAFT00000028482	99.5875	Lung	0	5
chr15	19328812	-	AK005053.1-1.1	ENSCAFT00000007860	99.5863	Ovary	0	8
chr8	15875736	-	BC058278.1-1.1	ENSCAFT00000020927	99.5858	Heart	0	2
chr14	48029957	+	AK075331.1-1.1	ENSCAFT00000005070	99.5851	Kidney	0	3
chr4	60750678	-	BX648012.1-1.1	ENSCAFT00000028303	99.5845	Skin	0	3
chr12	14300601	+	BC075642.1-1.1	ENSCAFT00000002679	99.5814	Kidney	0	1
chr29	26261035	+	CR749657.1-1.1	ENSCAFT00000013032	99.5812	Ovary	0	2
chr7	34438249	+	FJ024494.1-1.1	ENSCAFT00000024727	99.581	Lung	0	1
chr27	14457160	-	BC166484.1-1.1	ENSCAFT00000015506	99.5804	Blood	0	6
chr30	40529706	-	BC057875.1-1.1	ENSCAFT00000028433	99.5798	Blood	0	4	yes
chr2	57331921	+	BC003296.1-1.1	ENSCAFT00000012445	99.5768	Ovary	0	2
chr3	16159101	+	AB208874.1-1.1	ENSCAFT00000012596	99.576	Brain	0	1	yes
chr9	22648430	+	BC016791.2-1.1	ENSCAFT00000022843	99.5757	Brain	0	2
chr1	52304597	+	AF342811.1-1.1	ENSCAFT00000001105	99.5757	Lung	1	4	yes
chr9	27466945	-	AK154677.1-1.1	ENSCAFT00000026566	99.5749	Lung	0	3
chr17	10022928	+	BC063286.1-1.1	ENSCAFT00000005464	99.5732	Lung	0	3
chr2	37733666	+	U62483.1-1.1	ENSCAFT00000009209	99.5726	Ovary	0	3
chr17	18623411	-	BC088848.1-1.1	ENSCAFT00000006199	99.5726	Lung	0	3	yes
chr11	68204471	+	AJ303079.1-1.1	ENSCAFT00000004646	99.5708	Lung	0	2
chr14	43257829	-	BC109944.1-1.1	ENSCAFT00000004722	99.569	Kidney	0	2
chr24	46145356	+	AK147619.1-1.1	ENSCAFT00000019215	99.5685	Brain	0	2
chrX	80274589	+	BC093596.1-1.1	ENSCAFT00000028257	99.5671	Testis	0	4
chr21	35786577	-	BC091524.1-1.1	ENSCAFT00000011591	99.5642	Brain	0	3
chr33	9909442	+	BX648032.1-1.1	ENSCAFT00000014738	99.5603	Ovary	0	3
chr5	54081331	+	AK173300.1-1.1	ENSCAFT00000030014	99.5592	Brain	0	1
chr16	21587147	+	AL832196.1-1.1	ENSCAFT00000008191	99.5583	Ovary	0	2
chr6	21456486	+	AK030107.1-1.1	ENSCAFT00000027416	99.558	Blood	0	1	yes
chr3	58557929	+	AB033059.1-1.1	ENSCAFT00000021096	99.5562	Lung	0	1	yes
chr6	17485218	+	AK127842.1-1.1	ENSCAFT00000025905	99.5556	Lung	0	0
chr32	25611089	-	AL353950.1-1.1	ENSCAFT00000016916	99.5541	Smooth Muscle	1	3	yes
chr25	35025515	+	BC149821.1-1.1	ENSCAFT00000014259	99.5528	Smooth Muscle	0	1
chr1	108520254	-	AK039193.1-1.1	ENSCAFT00000004563	99.5519	Lung	0	1
chr28	13985372	+	BC024801.1-1.1	ENSCAFT00000014703	99.5516	Lung	0	5
chr4	12055262	-	BC007172.1-1.1	ENSCAFT00000019234	99.5501	Lung	0	3
chr31	40767040	-	AF032456.1-1.1	ENSCAFT00000017555	99.5501	Ovary	0	5
chr9	8414837	-	D79998.1-1.1	ENSCAFT00000007584	99.543	Liver	0	1
chr20	35392671	-	BC048835.1-1.1	ENSCAFT00000012198	99.5404	Blood	0	6
chr1	33702696	+	AB252196.1-1.1	ENSCAFT00000000423	99.5395	Lung	0	1
chr4	11564569	+	BC058626.1-1.1	ENSCAFT00000018992	99.5349	Heart	0	5	yes
chr32	31367762	+	BC122663.1-1.1	ENSCAFT00000017805	99.5349	Testis	0	3
chr5	66337271	+	BC075620.1-1.1	ENSCAFT00000031485	99.5342	Kidney	0	3
chr17	55483796	-	BC140659.1-1.1	ENSCAFT00000015144	99.5316	Ovary	0	3
chr28	36220945	-	AL833732.1-1.1	ENSCAFT00000020154	99.5314	Testis	0	3
chr5	19402809	-	BX648437.1-1.1	ENSCAFT00000020974	99.5283	Testis	0	4
chr10	49353068	+	AK086794.1-1.1	ENSCAFT00000003931	99.5281	Lung	0	2
chr8	53118179	-	AF422797.1-1.1	ENSCAFT00000027186	99.5215	Brain	0	3	yes
chr3	73596755	+	AJ250839.1-1.1	ENSCAFT00000024908	99.5156	Kidney	0	3
chr12	26361335	-	AF370383.1-1.1	ENSCAFT00000003677	99.5122	Lung	0	1
chr9	53367554	-	AK163515.1-1.1	ENSCAFT00000031482	99.5118	Skin	0	0
chr17	62540270	-	AK172146.1-1.1	ENSCAFT00000018661	99.5114	Ovary	0	4	yes
chr17	57088475	-	AB007935.2-1.1	ENSCAFT00000015585	99.5107	Ovary	0	2
chr25	50994371	-	BC005491.1-1.1	ENSCAFT00000019420	99.5086	Ovary	0	3
chr22	8579672	-	AK094133.1-1.1	ENSCAFT00000007298	99.5042	Ovary	0	1
chr5	17814640	+	BC050107.1-1.1	ENSCAFT00000019330	99.5035	Ovary	0	5
chr23	9760680	-	BC086653.1-1.1	ENSCAFT00000007678	99.5033	Brain	0	2
chr4	24690062	+	AK146489.1-1.1	ENSCAFT00000022336	99.5006	Ovary	0	2	yes
chr17	23071274	-	AF035621.1-1.1	ENSCAFT00000006814	99.4971	Smooth Muscle	0	3
chr10	59781212	-	U03877.1-1.1	ENSCAFT00000004675	99.4934	Kidney	0	3
chr7	29340909	-	AF097535.1-1.1	ENSCAFT00000023323	99.4917	Ovary	0	2
chr25	4789692	+	BC095934.1-1.1	ENSCAFT00000039871	99.4882	Testis	0	3
chr8	45749817	-	AK014073.1-1.1	ENSCAFT00000026208	99.4872	Skin	0	4
chr9	3987111	-	BC070963.1-1.1	ENSCAFT00000009186	99.484	Kidney	0	4
chr18	50954840	-	AK146856.1-1.1	ENSCAFT00000016647	99.4829	Testis	0	5	yes
chr8	42470956	-	M63903.1-1.1	ENSCAFT00000025725	99.4799	Lung	0	5
chr4	27240566	-	BC026037.1-1.1	ENSCAFT00000023536	99.4798	Lung	0	3
chr34	14447878	+	BC059242.1-1.1	ENSCAFT00000017211	99.4796	Heart	0	2	yes
chr2	76822579	-	AF224461.1-1.1	ENSCAFT00000035596	99.4737	Smooth Muscle	0	4
chr13	41861698	+	AK147547.1-1.1	ENSCAFT00000002813	99.4732	Lung	0	6	yes
chr27	8120024	-	AK167788.1-1.1	ENSCAFT00000039019	99.4703	Ovary	0	1
chr6	19456391	-	AK220286.1-1.1	ENSCAFT00000017768	99.4674	Ovary	0	3
chr3	4586345	-	AK030346.1-1.1	ENSCAFT00000011848	99.4649	Blood	0	1	yes
chr26	30876693	+	J03260.1-1.1	ENSCAFT00000021681	99.4645	Brain	0	0
chr9	55064992	-	AK128819.1-1.1	ENSCAFT00000031651	99.4631	Lung	0	2	yes
chr3	67015593	+	BC096038.1-1.1	ENSCAFT00000024049	99.4629	Lung	0	1
chr13	44142815	-	AY173948.1-1.1	ENSCAFT00000036781	99.4595	Kidney	0	0
chr16	26222880	+	BC094562.1-1.1	ENSCAFT00000008842	99.4561	Brain	0	4
chr27	46576698	+	AK122437.1-1.1	ENSCAFT00000025175	99.4551	Lung	0	6
chr1	67907289	+	BX647228.1-1.1	ENSCAFT00000001613	99.4541	Lung	0	1
chr25	34123979	-	AB077364.1-1.1	ENSCAFT00000038903	99.4528	Lung	0	3
chr23	31672663	-	CR593567.1-1.1	ENSCAFT00000010056	99.4479	Brain	0	2
chr12	17371956	+	AK173048.1-1.1	ENSCAFT00000003193	99.4472	Lung	0	3
chrX	34570538	-	BC114220.1-1.1	ENSCAFT00000022386	99.4457	Lung	0	5
chr19	54910851	-	BC142513.1-1.1	ENSCAFT00000009091	99.4441	Liver	0	3
chr6	26344921	+	BC098028.1-1.1	ENSCAFT00000028115	99.4434	Testis	0	4
chr33	29385269	-	AK147649.1-1.1	ENSCAFT00000019177	99.4432	Heart	0	0
chr2	71917874	-	AK154882.1-1.1	ENSCAFT00000017097	99.443	Smooth Muscle	0	2
chr3	62657645	-	AK094754.1-1.1	ENSCAFT00000023075	99.4395	Brain	0	7
chr12	24002303	-	BC039894.1-1.1	ENSCAFT00000003595	99.4386	Liver	0	1
chr30	14931432	+	AK147116.1-1.1	ENSCAFT00000021803	99.4363	Ovary	0	2
chr20	60825321	-	BC009144.1-1.1	ENSCAFT00000031229	99.4318	Skin	0	4
chr27	6923220	-	BC123855.1-1.1	ENSCAFT00000012672	99.4302	Testis	0	4
chrX	37897495	-	BC090623.1-1.1	ENSCAFT00000022967	99.4231	Ovary	0	3
chr8	4973551	-	BC083510.1-1.1	ENSCAFT00000017621	99.423	Brain	0	2
chr5	71475197	-	BX648972.1-1.1	ENSCAFT00000031785	99.4224	Smooth Muscle	0	1
chr6	36385834	+	BC011225.1-1.1	ENSCAFT00000036112	99.4207	Brain	0	3
chr14	51124985	-	BC031782.1-1.1	ENSCAFT00000005264	99.4113	Liver	0	7
chr8	42458874	+	BC123393.1-1.1	ENSCAFT00000025678	99.41	Heart	0	4
chr25	40484709	-	AY194292.2-1.1	ENSCAFT00000016201	99.4092	Kidney	0	0
chr16	18909648	-	AK129377.1-1.1	ENSCAFT00000007959	99.407	Lung	0	2
chr4	18212552	-	AL831917.1-1.1	ENSCAFT00000020775	99.4055	Lung	0	3
chr10	4806327	+	AX748358.1-1.1	ENSCAFT00000000442	99.4055	Brain	0	0	yes
chr17	22135006	-	BC057316.1-1.1	ENSCAFT00000006552	99.4041	Ovary	0	5
chr14	43283426	-	BC036986.1-1.1	ENSCAFT00000004737	99.4007	Ovary	0	1
chr36	18506644	+	BC007770.2-1.1	ENSCAFT00000020049	99.4	Kidney	0	1
chr6	31064193	+	BC148048.1-1.1	ENSCAFT00000028950	99.3992	Kidney	0	2	yes
chr4	26200173	-	BC004216.2-1.1	ENSCAFT00000023026	99.3976	Blood	0	4	yes
chr4	70867325	-	BX648350.1-1.1	ENSCAFT00000029505	99.3935	Liver	0	3
chr20	52426518	+	BC072420.1-1.1	ENSCAFT00000027293	99.3921	Smooth Muscle	0	6
chr9	18549081	-	AB020629.1-1.1	ENSCAFT00000017436	99.3917	Liver	0	1
chr17	15181005	-	BC052465.1-1.1	ENSCAFT00000005984	99.3861	Ovary	0	2
chr2	40895885	+	AK129176.1-1.1	ENSCAFT00000010160	99.3856	Brain	0	3
chr10	3867994	-	BC085264.1-1.1	ENSCAFT00000000226	99.3843	Ovary	0	3
chr12	8755280	+	BC037414.1-1.1	ENSCAFT00000002189	99.3836	Heart	0	4
chr5	61287873	-	BC150059.1-1.1	ENSCAFT00000030989	99.3832	Kidney	0	1
chr21	8381583	+	BC050870.1-1.1	ENSCAFT00000006596	99.3832	Ovary	0	3
chr5	9191179	+	BC013089.1-1.1	ENSCAFT00000016398	99.3829	Kidney	0	6
chr18	52708099	+	BC065287.1-1.1	ENSCAFT00000017376	99.3827	Smooth Muscle	0	2
chr12	14986679	-	AB033117.2-1.1	ENSCAFT00000003010	99.382	Testis	0	2
chr4	38055395	-	BC073755.1-2.1	ENSCAFT00000025659	99.376	Skin	0	4
chr10	26915919	-	BC036982.1-1.1	ENSCAFT00000001667	99.3756	Blood	0	5
chr16	11494333	+	BC064838.1-1.1	ENSCAFT00000006351	99.3745	Kidney	0	2
chr9	51737763	-	AL050280.1-1.1	ENSCAFT00000030929	99.3734	Skin	0	2
chr33	8350747	-	BC055695.1-1.1	ENSCAFT00000039320	99.3699	Brain	0	8
chr21	36174876	+	BC058058.1-1.1	ENSCAFT00000011904	99.3699	Brain	0	4
chr9	9119667	-	BC134556.1-1.1	ENSCAFT00000007288	99.3697	Liver	0	4
chrX	11526939	-	D26047.1-1.1	ENSCAFT00000018947	99.3686	Kidney	0	4	yes
chr10	3287827	+	BC003065.2-1.1	ENSCAFT00000000140	99.3677	Blood	0	4
chr10	28963137	+	BC062392.1-1.1	ENSCAFT00000002104	99.3662	Blood	0	3	yes
chr16	3109291	+	AK088403.1-1.1	ENSCAFT00000039863	99.3661	Ovary	0	1
chr14	50855426	-	BC123554.1-1.1	ENSCAFT00000005222	99.3641	Lung	0	2
chr4	78951235	-	AK074385.1-1.1	ENSCAFT00000030056	99.3619	Testis	0	1
chr1	112640672	-	BC116076.1-1.1	ENSCAFT00000007001	99.3614	Liver	0	1	yes
chr15	19152823	-	AK018361.1-1.1	ENSCAFT00000007761	99.361	Testis	0	1	yes
chr1	76539376	+	AK225937.1-1.1	ENSCAFT00000002075	99.361	Testis	0	4
chr23	7210216	+	AB037796.1-1.1	ENSCAFT00000007604	99.3569	Blood	0	6
chr26	25508653	+	BC049771.1-1.1	ENSCAFT00000019049	99.3489	Ovary	0	2
chr37	13755450	-	BC046828.1-1.1	ENSCAFT00000019642	99.3478	Testis	0	0
chr4	61704660	-	AK127049.1-1.1	ENSCAFT00000028748	99.3404	Smooth Muscle	0	0
chr6	57795339	-	BX648715.1-1.1	ENSCAFT00000032011	99.3391	Brain	0	1
chr35	10963621	-	BC023184.1-1.1	ENSCAFT00000038989	99.3387	Liver	0	4
chr6	14123174	+	AL117495.1-1.1	ENSCAFT00000024460	99.3348	Ovary	0	2
chr22	48713381	-	BX647118.1-1.1	ENSCAFT00000008769	99.3297	Kidney	0	4	yes
chr38	4600390	+	AK147673.1-1.1	ENSCAFT00000037921	99.3293	Brain	0	1
chr30	30842463	+	BC059208.1-1.1	ENSCAFT00000026890	99.3236	Brain	0	3
chr8	37671748	+	BC076585.1-1.1	ENSCAFT00000024630	99.323	Lung	0	4
chr12	48521343	+	AK029979.1-1.1	ENSCAFT00000004810	99.3189	Liver	0	3
chr7	78852828	+	BC123831.1-1.1	ENSCAFT00000029725	99.3163	Kidney	0	4
chr23	40006956	+	AK034423.1-1.1	ENSCAFT00000012232	99.316	Heart	0	2	yes
chr32	4692304	+	BC060180.1-1.1	ENSCAFT00000013792	99.3145	Kidney	0	2
chr16	26107627	-	BC140495.1-1.1	ENSCAFT00000008795	99.3141	Blood	0	2
chr7	19936699	-	AK095424.1-1.1	ENSCAFT00000021183	99.3133	Testis	0	3
chr24	36574671	-	BC033418.1-1.1	ENSCAFT00000016446	99.3124	Ovary	0	3
chr3	62505582	-	AK147706.1-1.1	ENSCAFT00000022974	99.3119	Brain	0	3
chr6	36426482	-	BC058521.1-1.1	ENSCAFT00000030230	99.311	Liver	0	5
chr15	22733748	+	AB023163.1-1.1	ENSCAFT00000009212	99.3073	Blood	0	1
chr26	14485641	-	BC027942.1-1.1	ENSCAFT00000014621	99.3069	Lung	0	4
chr12	7612015	-	BC010053.2-1.1	ENSCAFT00000002064	99.3056	Heart	0	3
chr7	45789463	+	AK056388.1-1.1	ENSCAFT00000027200	99.3031	Lung	0	0	yes
chr2	67145701	+	BC062937.1-1.1	ENSCAFT00000015496	99.3031	Kidney	0	4
chr12	46921652	-	BC044579.1-1.1	ENSCAFT00000007238	99.3031	Heart	1	4	yes
chrX	83423331	+	BC012931.1-1.1	ENSCAFT00000028461	99.3018	Kidney	0	5	yes
chr22	11404118	-	AB014529.2-1.1	ENSCAFT00000007520	99.3012	Blood	0	3
chr21	35298562	-	U15131.1-1.1	ENSCAFT00000011194	99.2987	Heart	0	7
chr3	65128334	-	M64347.1-1.1	ENSCAFT00000023773	99.2967	Brain	0	7
chr12	5630219	-	AK130938.1-1.1	ENSCAFT00000031588	99.2958	Brain	0	4	yes
chr1	113242820	-	BC153224.1-1.1	ENSCAFT00000007363	99.2883	Testis	0	1	yes
chr3	42860536	-	BC080819.1-1.1	ENSCAFT00000035359	99.2868	Brain	0	2	yes
chr5	18209177	-	BC042896.1-1.1	ENSCAFT00000020064	99.2823	Liver	0	7	yes
chr34	20077539	+	D86963.1-1.1	ENSCAFT00000019400	99.2817	Liver	0	0
chrX	94261393	-	AB033036.1-1.1	ENSCAFT00000029178	99.2798	Testis	0	1	yes
chr32	3183297	-	AB014560.1-1.1	ENSCAFT00000013328	99.2747	Liver	0	8
chr1	28054703	-	M70642.1-1.1	ENSCAFT00000000288	99.2723	Lung	0	4
chr5	63089816	-	AK097075.1-1.1	ENSCAFT00000037265	99.2707	Lung	0	2
chr9	6999116	-	BC062563.1-1.1	ENSCAFT00000008310	99.269	Brain	0	0
chr5	80516753	-	BC153861.1-1.1	ENSCAFT00000032187	99.2651	Lung	0	2
chr3	36949416	+	AK147247.1-1.1	ENSCAFT00000015972	99.2647	Liver	0	4	yes
chr5	71385219	-	AF097832.2-1.1	ENSCAFT00000037868	99.2636	Ovary	0	3
chr18	28347928	-	BX648752.1-1.1	ENSCAFT00000010382	99.2636	Liver	0	2
chr30	12381836	-	AF205632.1-1.1	ENSCAFT00000017615	99.2632	Lung	0	2
chr36	25173889	-	X90568.1-1.1	ENSCAFT00000022319	99.2624	Skin	0	6
chr3	44954439	+	AB425196.1-1.1	ENSCAFT00000017295	99.2586	Brain	0	2
chr6	31271199	-	BC008967.2-1.1	ENSCAFT00000029753	99.2572	Brain	0	4	yes
chr6	44833562	-	AY155578.1-1.1	ENSCAFT00000031469	99.2522	Brain	0	2	yes
chr24	25850194	-	AK158225.1-1.1	ENSCAFT00000011898	99.2519	Ovary	0	5	yes
chr3	10590155	+	AK083846.1-1.1	ENSCAFT00000011968	99.2488	Kidney	0	1	yes
chr24	30270590	+	AF362910.1-1.1	ENSCAFT00000014337	99.2439	Kidney	0	4
chr14	61909020	-	BC065152.1-1.1	ENSCAFT00000005588	99.2424	Testis	0	4
chr5	47065233	-	BC133342.1-1.1	ENSCAFT00000029513	99.239	Brain	0	6
chr9	52351788	+	AK157475.1-1.1	ENSCAFT00000031242	99.2375	Smooth Muscle	0	1	yes
chr9	61042850	+	AY524431.1-1.1	ENSCAFT00000035319	99.2288	Ovary	0	6
chr9	27298226	+	BC105844.1-1.1	ENSCAFT00000026366	99.2266	Testis	0	3
chr9	53917267	+	BC063827.1-1.1	ENSCAFT00000031555	99.2265	Smooth Muscle	0	2
chr27	17338147	+	AK129426.1-1.1	ENSCAFT00000016465	99.2261	Kidney	0	5	yes
chr5	35762361	+	BC049913.1-1.1	ENSCAFT00000026729	99.2255	Smooth Muscle	0	4
chr4	17540174	+	BC035049.1-1.1	ENSCAFT00000020684	99.2254	Heart	0	2	yes
chr33	25682164	-	BC085929.1-1.1	ENSCAFT00000017284	99.2228	Kidney	0	4
chr2	76741950	-	BC028713.1-1.1	ENSCAFT00000020087	99.2228	Ovary	0	6
chr10	67203061	+	AK081513.1-1.1	ENSCAFT00000005103	99.2222	Smooth Muscle	0	1
chr9	4387207	+	BC093479.1-1.1	ENSCAFT00000009171	99.2221	Brain	0	2	yes
chr16	11444099	+	BC056367.1-1.1	ENSCAFT00000006338	99.2209	Heart	0	1
chr5	57409328	-	AK088684.1-1.1	ENSCAFT00000030176	99.216	Ovary	0	1
chr20	48879500	-	EF988666.1-1.1	ENSCAFT00000024778	99.2152	Brain	0	2
chr7	13998580	+	BC024751.1-1.1	ENSCAFT00000019630	99.215	Blood	0	1
chr33	26932414	-	BC114758.1-1.1	ENSCAFT00000017766	99.2132	Heart	0	2
chr10	59030729	-	BC123832.1-1.1	ENSCAFT00000004428	99.2105	Skin	0	13
chr27	16298632	-	AL832453.2-1.1	ENSCAFT00000015801	99.2086	Kidney	0	1
chr17	54698483	-	BC071670.1-1.1	ENSCAFT00000035172	99.2063	Blood	0	1
chr2	78623108	-	AK147372.1-1.1	ENSCAFT00000020984	99.2046	Smooth Muscle	0	2
chr35	6146280	-	M91161.1-1.1	ENSCAFT00000014778	99.204	Lung	0	1
chr10	37028747	-	AK146125.1-1.1	ENSCAFT00000003079	99.2026	Heart	1	11	yes
chr2	61208659	-	AL136785.1-1.1	ENSCAFT00000013500	99.2011	Brain	0	2
chr5	35911925	-	AJ269499.1-1.1	ENSCAFT00000026844	99.1982	Skin	0	4
chr21	8315848	+	BC063050.1-1.1	ENSCAFT00000006551	99.1955	Brain	0	3
chr13	49708843	+	M21574.1-1.1	ENSCAFT00000003270	99.1925	Lung	0	4	yes
chr25	51739292	-	BC055933.1-1.1	ENSCAFT00000019727	99.1895	Kidney	0	3
chr23	15609890	-	AK172886.1-1.1	ENSCAFT00000008687	99.1876	Ovary	0	2
chr25	22537572	+	AL050093.1-1.1	ENSCAFT00000012001	99.1833	Kidney	0	2
chr10	40099830	+	AK129462.1-1.1	ENSCAFT00000003291	99.1832	Ovary	0	2
chr33	29705138	-	BC064420.1-1.1	ENSCAFT00000019353	99.1812	Blood	0	8
chr8	7643567	-	AK158779.1-1.1	ENSCAFT00000019795	99.1811	Ovary	0	1	yes
chr28	25338879	+	AX746632.1-1.1	ENSCAFT00000017230	99.1767	Testis	0	3
chr8	50606894	-	AK140195.1-1.1	ENSCAFT00000026785	99.1746	Brain	0	3	yes
chr30	17049771	+	AF389429.1-1.1	ENSCAFT00000022132	99.1742	Testis	0	6
chr4	78535505	-	AK122240.1-1.1	ENSCAFT00000030046	99.172	Brain	0	1
chr37	10063669	+	BC052475.1-1.1	ENSCAFT00000017386	99.1711	Smooth Muscle	0	1
chr6	40983480	-	BC060162.1-1.1	ENSCAFT00000030654	99.1708	Testis	0	3
chr21	44288029	-	BC149773.1-1.1	ENSCAFT00000014944	99.1651	Brain	0	7	yes
chr2	76631628	-	BC021483.1-1.1	ENSCAFT00000020016	99.1641	Brain	0	3
chr11	54340359	-	AK130502.1-1.1	ENSCAFT00000003065	99.1637	Lung	0	5
chr34	19098544	-	AJ005766.1-1.1	ENSCAFT00000018703	99.1601	Blood	0	1
chr10	4808217	-	BC020267.1-1.1	ENSCAFT00000000446	99.1587	Kidney	0	2	yes
chr5	59502908	+	BC120059.1-1.1	ENSCAFT00000030612	99.1565	Testis	0	1
chr27	7733927	-	AK082699.1-1.1	ENSCAFT00000013289	99.1547	Kidney	0	2
chr24	45391356	+	X75316.1-1.1	ENSCAFT00000019137	99.1538	Smooth Muscle	0	3	yes
chrX	26243428	-	AB208836.1-1.1	ENSCAFT00000036277	99.1522	Kidney	0	5
chr2	74175724	-	BC146655.1-1.1	ENSCAFT00000018459	99.1518	Ovary	0	5
chr9	9084122	-	BC033013.1-1.1	ENSCAFT00000007308	99.1513	Testis	0	2
chr10	23768037	-	BC066174.1-1.1	ENSCAFT00000035471	99.146	Kidney	0	4
chr26	3378574	+	D63997.1-1.1	ENSCAFT00000009848	99.1438	Smooth Muscle	0	1
chr8	46304779	+	BC043112.1-1.1	ENSCAFT00000026247	99.143	Heart	0	2
chr17	51548572	-	AL136552.1-1.1	ENSCAFT00000013225	99.1374	Kidney	0	3
chrX	56925252	+	AF087142.1-1.1	ENSCAFT00000026508	99.1356	Kidney	0	1	yes
chr27	7258275	-	AL832198.1-1.1	ENSCAFT00000013013	99.1338	Testis	0	5
chr7	16638414	+	BC030496.1-1.1	ENSCAFT00000020139	99.1337	Lung	0	2
chr24	26240729	-	BC003848.1-1.1	ENSCAFT00000012015	99.1329	Smooth Muscle	0	2
chr7	75347212	-	AK091075.1-1.1	ENSCAFT00000029509	99.1298	Kidney	0	1	yes
chr12	3417899	-	AJ504718.1-1.1	ENSCAFT00000000645	99.1282	Testis	0	4
chr5	7985548	+	BC033595.1-1.1	ENSCAFT00000016206	99.1273	Blood	0	2
chr2	46923283	-	BX640907.1-1.1	ENSCAFT00000011123	99.1266	Lung	0	2
chr16	37780738	-	AF082557.1-1.1	ENSCAFT00000010746	99.1219	Lung	0	1
chr10	58017040	-	BC133424.1-1.1	ENSCAFT00000004337	99.1174	Smooth Muscle	0	1	yes
chr26	31045904	+	AK122842.1-1.1	ENSCAFT00000021894	99.1167	Lung	0	3
chr9	5396238	-	BC049894.1-1.1	ENSCAFT00000008929	99.1134	Heart	0	5
chr31	14372480	-	BC039701.1-1.1	ENSCAFT00000012828	99.1132	Ovary	0	0	yes
chr4	25295086	+	AK147603.1-1.1	ENSCAFT00000022760	99.1117	Ovary	0	1	yes
chr10	28690185	-	BC038582.1-1.1	ENSCAFT00000002071	99.1083	Ovary	0	4
chrX	19748366	+	M32309.1-1.1	ENSCAFT00000021277	99.1045	Ovary	0	2
chrX	85863753	+	BC149046.1-1.1	ENSCAFT00000028672	99.101	Testis	0	5	yes
chr27	7631268	-	BC026783.1-1.1	ENSCAFT00000013194	99.098	Smooth Muscle	0	2
chr6	18918782	+	BC134520.1-1.1	ENSCAFT00000018031	99.097	Testis	0	1
chr26	26451741	-	BC011589.1-1.1	ENSCAFT00000019794	99.0946	Kidney	0	2	yes
chr6	45005085	-	BC148933.1-1.1	ENSCAFT00000031484	99.0917	Testis	0	3
chr9	6880319	-	BC063862.1-1.1	ENSCAFT00000008327	99.0861	Brain	0	4	yes
chrX	6791659	+	AL353937.1-1.1	ENSCAFT00000018267	99.0836	Testis	0	1
chr26	33208910	+	AK161022.1-1.1	ENSCAFT00000023535	99.0832	Liver	0	3
chr27	37183529	+	AB209683.1-1.1	ENSCAFT00000021188	99.0794	Kidney	0	1
chr5	69998558	-	AK127344.1-1.1	ENSCAFT00000031711	99.079	Heart	0	5
chr9	58483898	-	AK049849.1-1.1	ENSCAFT00000036436	99.0741	Heart	0	1
chr9	39631237	+	AK032362.1-1.1	ENSCAFT00000028225	99.0724	Ovary	0	2
chr11	63790220	-	DJ026141.1-1.1	ENSCAFT00000004346	99.0693	Testis	0	2
chr11	15873574	+	BC085883.1-1.1	ENSCAFT00000000828	99.0635	Kidney	0	3
chr6	43037647	-	BC044259.1-1.1	ENSCAFT00000031272	99.063	Lung	0	2	yes
chr17	33896155	+	BC102446.1-1.1	ENSCAFT00000010127	99.0625	Liver	0	3
chrX	121960544	+	AK048699.1-1.1	ENSCAFT00000030374	99.0596	Ovary	0	5	yes
chr20	40679059	+	BC148065.1-1.1	ENSCAFT00000015734	99.0594	Lung	0	3	yes
chr7	65605621	+	X93357.1-1.1	ENSCAFT00000028824	99.0566	Ovary	0	8
chr27	43592919	-	D13639.1-1.1	ENSCAFT00000024405	99.0533	Ovary	0	1
chr26	21263839	+	BC099671.1-1.1	ENSCAFT00000035670	99.0508	Kidney	0	3
chr23	37312586	+	AF221068.1-1.1	ENSCAFT00000011986	99.0482	Liver	0	3
chr27	38904575	+	BC166774.1-1.1	ENSCAFT00000021418	99.0476	Blood	0	1
chr26	20161005	-	BC085774.1-1.1	ENSCAFT00000016944	99.0476	Kidney	0	2
chr10	67883141	+	BC023864.1-1.1	ENSCAFT00000005153	99.0446	Smooth Muscle	0	3
chr6	14703029	-	AK076127.1-1.1	ENSCAFT00000036659	99.0385	Testis	0	3
chr20	51385272	+	BC078414.1-1.1	ENSCAFT00000026103	99.0369	Brain	0	3
chr30	10451349	+	BC035596.1-1.1	ENSCAFT00000014312	99.0358	Heart	0	5
chr35	9193591	-	BC011073.1-1.1	ENSCAFT00000038605	99.0307	Ovary	0	2
chr2	84528445	+	AF155908.1-1.1	ENSCAFT00000025563	99.0241	Smooth Muscle	0	3
chr21	31892437	+	X82200.1-1.1	ENSCAFT00000010123	99.022	Lung	0	1
chr26	9396383	+	X98258.1-1.1	ENSCAFT00000012048	99.0173	Kidney	0	1
chr12	69332059	-	AB028895.1-1.1	ENSCAFT00000006119	99.0161	Kidney	0	6
chr30	14716203	-	S68805.1-1.1	ENSCAFT00000038311	99.0155	Testis	0	3
chr18	17929208	+	AB067484.1-1.1	ENSCAFT00000006466	99.0138	Lung	0	3
chr3	57656874	-	BC031192.1-1.1	ENSCAFT00000020942	99.0128	Liver	0	4
chr24	49123357	-	BC026493.1-1.1	ENSCAFT00000019863	99.0122	Brain	0	2	yes
chr33	21145665	+	BC105145.1-1.1	ENSCAFT00000017059	99.0108	Lung	0	4	yes
chr24	35605491	-	D89571.1-1.1	ENSCAFT00000015371	99.0099	Ovary	0	3
chr13	36777948	-	AF406780.1-1.1	ENSCAFT00000001823	99.004	Ovary	0	1	yes
chr26	23160456	-	AY043416.1-1.1	ENSCAFT00000018633	98.9954	Ovary	0	1
chr38	24162407	-	D49737.1-1.1	ENSCAFT00000039557	98.9943	Skin	0	3
chr20	48515807	-	BC018108.1-1.1	ENSCAFT00000024641	98.994	Brain	0	5
chr2	86795891	-	BC051804.1-1.1	ENSCAFT00000025995	98.9937	Smooth Muscle	0	0
chr10	30421610	+	BC071187.1-1.1	ENSCAFT00000002355	98.9935	Lung	0	4	yes
chr1	33781634	-	AK220386.1-1.1	ENSCAFT00000000426	98.9884	Kidney	0	4
chr5	18681951	-	L12120.1-1.1	ENSCAFT00000020372	98.9876	Liver	0	3
chr5	15498652	-	AK029071.1-1.1	ENSCAFT00000018722	98.9867	Brain	0	1
chr23	16928469	-	BC040499.1-1.1	ENSCAFT00000008766	98.9848	Kidney	0	5
chr30	40902026	-	BC085862.1-1.1	ENSCAFT00000028527	98.9815	Blood	0	3
chr23	14424879	+	BC058971.1-1.1	ENSCAFT00000008446	98.9811	Ovary	0	3
chr9	13150702	+	AK032120.1-1.1	ENSCAFT00000021409	98.9809	Brain	0	2
chr10	4180813	-	AK129110.1-1.1	ENSCAFT00000000256	98.9803	Lung	0	3	yes
chr28	6499372	-	BC014161.2-1.1	ENSCAFT00000011292	98.9779	Testis	0	1
chr3	16628775	+	BX538289.1-1.1	ENSCAFT00000012614	98.9731	Kidney	0	1
chr34	6688529	+	BC103332.1-1.1	ENSCAFT00000015895	98.9678	Liver	0	2
chr7	20881506	-	BC060718.1-1.1	ENSCAFT00000021376	98.9671	Blood	0	1
chr16	25174159	-	BC026599.1-1.1	ENSCAFT00000008601	98.9659	Brain	0	4
chr2	71899881	-	BC060227.1-1.1	ENSCAFT00000017053	98.9654	Lung	0	2
chr9	44792942	-	L10370.1-1.1	ENSCAFT00000029545	98.961	Kidney	0	3
chr11	23689311	+	BC166421.1-1.1	ENSCAFT00000001324	98.9607	Smooth Muscle	0	4
chr9	50062427	-	BC033614.1-1.1	ENSCAFT00000030669	98.9592	Kidney	0	2
chr10	20385087	+	BC057182.1-1.1	ENSCAFT00000001121	98.955	Lung	0	2
chr25	17104188	-	BC140493.1-1.1	ENSCAFT00000011338	98.9537	Testis	0	3
chr17	53728875	+	AK028272.1-1.1	ENSCAFT00000014311	98.952	Brain	0	2	yes
chr20	15446120	-	AB042828.1-1.1	ENSCAFT00000009032	98.9511	Liver	0	2	yes
chr8	65468203	+	BC094323.1-1.1	ENSCAFT00000027889	98.9474	Ovary	0	5	yes
chr24	8393672	-	AB025406.1-1.1	ENSCAFT00000008828	98.9474	Kidney	0	2
chr18	24316932	-	X16323.1-1.1	ENSCAFT00000010288	98.9459	Lung	0	0	yes
chr7	78443329	+	AF292033.1-1.1	ENSCAFT00000029684	98.9423	Lung	0	4
chr10	70395892	-	AK145541.1-1.1	ENSCAFT00000005220	98.9404	Lung	0	4
chr2	26434898	+	BC058616.1-1.1	ENSCAFT00000007687	98.937	Kidney	0	2
chr17	38144820	-	AK125647.1-1.1	ENSCAFT00000011305	98.9335	Smooth Muscle	0	4	yes
chr37	19511713	-	AK159173.1-1.1	ENSCAFT00000021588	98.9333	Lung	0	4
chr17	66156191	-	AK129359.1-1.1	ENSCAFT00000021652	98.9313	Heart	0	4
chr17	63204827	+	BC044877.1-1.1	ENSCAFT00000019621	98.9311	Liver	0	3
chr7	64903596	+	AB028642.1-1.1	ENSCAFT00000028797	98.9253	Lung	0	4
chr4	44959862	-	AK019994.1-1.1	ENSCAFT00000026862	98.9247	Kidney	0	4	yes
chr13	45130518	-	CR933628.1-1.1	ENSCAFT00000002978	98.9224	Kidney	0	1
chr35	7319144	+	BC003769.1-1.1	ENSCAFT00000014932	98.921	Ovary	0	1
chr13	50124361	+	BC026713.1-1.1	ENSCAFT00000003274	98.9204	Kidney	0	4	yes
chr25	38510720	+	U97143.1-1.1	ENSCAFT00000015978	98.9181	Ovary	0	5
chr37	13457866	-	AB038951.1-1.1	ENSCAFT00000019481	98.917	Kidney	0	3
chr17	53682655	+	BC059244.1-1.1	ENSCAFT00000014280	98.9157	Lung	0	2
chr6	4077189	+	BC134499.1-1.1	ENSCAFT00000017139	98.9127	Testis	0	2
chrX	40629910	+	BC065070.1-1.1	ENSCAFT00000023504	98.9086	Ovary	0	2
chrX	90706159	+	BC098327.1-1.1	ENSCAFT00000028959	98.904	Brain	0	3
chr24	45183992	-	AK094784.1-1.1	ENSCAFT00000019076	98.9022	Lung	0	1	yes
chr20	11104932	-	BC090935.1-1.1	ENSCAFT00000008251	98.8994	Kidney	0	1
chrX	111726255	-	BC149415.1-1.1	ENSCAFT00000030161	98.8985	Brain	0	9	yes
chr33	29571384	-	BC049369.1-1.1	ENSCAFT00000019182	98.8948	Lung	0	1
chr17	26104703	+	AB209042.1-1.1	ENSCAFT00000008526	98.8924	Heart	0	2
chr28	34529865	-	BC091378.1-1.1	ENSCAFT00000019696	98.891	Kidney	0	3
chr16	27037462	-	BC016894.1-1.1	ENSCAFT00000039571	98.886	Liver	0	6	yes
chr26	40312162	-	BC042899.1-1.1	ENSCAFT00000024774	98.8855	Brain	0	2
chr21	47247179	+	AK045409.1-1.1	ENSCAFT00000016047	98.8839	Brain	0	3	yes
chr14	10476084	-	BC096028.1-1.1	ENSCAFT00000002391	98.8827	Liver	0	2
chr27	34545202	+	BC007997.1-1.1	ENSCAFT00000020388	98.8814	Liver	0	5
chr2	54409147	+	AB033052.2-1.1	ENSCAFT00000012032	98.8799	Heart	0	0
chr13	38343862	-	BC035404.2-1.1	ENSCAFT00000001885	98.8796	Brain	0	4
chr5	21960037	-	AK002015.1-1.1	ENSCAFT00000021445	98.8793	Liver	0	3
chr16	30552319	-	AK147670.1-1.1	ENSCAFT00000010019	98.8655	Kidney	0	2
chr32	13591825	+	L13773.1-1.1	ENSCAFT00000015063	98.8631	Smooth Muscle	0	3
chr30	11093942	-	BC038476.1-1.1	ENSCAFT00000015097	98.853	Ovary	0	2
chr3	64738893	+	AK036334.1-1.1	ENSCAFT00000023598	98.8526	Brain	0	3
chr28	5164086	+	BC053090.1-1.1	ENSCAFT00000011051	98.8467	Kidney	0	3
chr2	43558743	+	AK033739.1-1.1	ENSCAFT00000010424	98.8466	Kidney	0	2
chr15	16465768	+	S53245.1-1.1	ENSCAFT00000006454	98.8453	Ovary	0	3
chr20	60675542	-	BC034719.1-1.1	ENSCAFT00000031049	98.8439	Heart	0	2
chr17	42762469	-	AB031046.1-1.1	ENSCAFT00000012532	98.8397	Liver	0	4
chr19	5452530	-	AF115778.1-1.1	ENSCAFT00000005948	98.838	Kidney	0	9
chr5	39236040	+	AK036928.1-1.1	ENSCAFT00000028324	98.8377	Smooth Muscle	0	2
chr2	67443723	-	AK147426.1-1.1	ENSCAFT00000035495	98.8325	Ovary	0	7
chr16	15323722	+	AK049398.1-1.1	ENSCAFT00000005388	98.8287	Kidney	0	0
chr14	42456031	-	AK137214.1-1.1	ENSCAFT00000004625	98.8271	Heart	0	3
chr27	5122081	-	BC007171.1-1.2	ENSCAFT00000011409	98.8242	Blood	0	3
chr9	3106497	+	BC151364.1-1.1	ENSCAFT00000009821	98.8228	Liver	0	4
chr3	20589957	+	BC053619.1-1.1	ENSCAFT00000012945	98.8176	Kidney	0	2
chr13	10612730	-	AL832152.1-1.1	ENSCAFT00000001063	98.8169	Heart	0	1
chr34	15536012	-	Y13148.1-2.1	ENSCAFT00000017629	98.8143	Ovary	0	2
chr33	20375128	-	BC140695.1-1.1	ENSCAFT00000016766	98.8131	Lung	0	3
chr2	32571746	-	BC126523.1-1.1	ENSCAFT00000008384	98.8121	Smooth Muscle	0	1	yes
chr18	28925732	-	BC146246.1-1.1	ENSCAFT00000010796	98.8111	Liver	0	2	yes
chr17	60741253	-	BC148030.1-1.1	ENSCAFT00000017328	98.8105	Lung	0	1	yes
chrX	77604263	-	AB025258.1-1.1	ENSCAFT00000027774	98.8095	Brain	0	3
chr1	73395888	-	BC082806.1-1.1	ENSCAFT00000001864	98.8079	Smooth Muscle	0	1
chr27	36850274	+	AF345951.1-1.1	ENSCAFT00000021104	98.8077	Brain	0	3
chr2	84044257	+	D16580.1-1.1	ENSCAFT00000025030	98.8053	Lung	0	3
chr5	27404093	-	AK080305.1-1.1	ENSCAFT00000023239	98.8026	Ovary	0	2
chr24	38790104	-	AK139532.1-1.1	ENSCAFT00000018030	98.8006	Brain	0	0
chr1	59035871	+	AK159749.1-1.1	ENSCAFT00000001348	98.8	Ovary	1	2	yes
chr38	3212243	+	AK037150.1-1.1	ENSCAFT00000015041	98.7992	Smooth Muscle	0	1
chr33	4628506	-	X12892.1-1.1	ENSCAFT00000014302	98.7985	Ovary	0	3
chr26	27307379	-	AY028384.1-1.1	ENSCAFT00000020768	98.7985	Brain	0	3
chr33	27755059	-	CR936627.1-1.1	ENSCAFT00000018256	98.7978	Testis	0	4
chr37	32632054	-	AB037856.1-1.1	ENSCAFT00000025711	98.7906	Ovary	0	2
chr7	30273167	+	AK031151.1-1.1	ENSCAFT00000023649	98.7859	Smooth Muscle	0	2
chr6	42709025	-	AK033460.1-1.1	ENSCAFT00000031157	98.7796	Brain	0	3	yes
chr14	23741153	+	BC046819.1-1.1	ENSCAFT00000003352	98.7757	Smooth Muscle	0	1
chr36	14299574	-	AF000368.1-1.1	ENSCAFT00000018336	98.7741	Ovary	0	3
chr11	9120715	-	AK027867.1-1.1	ENSCAFT00000000309	98.7663	Brain	0	2
chr33	31832726	-	AK134026.1-1.1	ENSCAFT00000020195	98.7597	Blood	0	0
chr7	31707027	+	AK133957.1-1.1	ENSCAFT00000023932	98.7591	Brain	0	0
chr27	23438727	-	AY223819.1-1.1	ENSCAFT00000017749	98.7561	Heart	0	2
chr13	15436255	-	AB114604.1-1.1	ENSCAFT00000001238	98.7554	Brain	0	4	yes
chr1	73542063	+	BC085804.1-1.1	ENSCAFT00000001876	98.7538	Testis	0	3
chr4	75974620	-	EF553528.1-1.1	ENSCAFT00000029790	98.7535	Ovary	0	0
chr19	40979514	+	AK172881.1-1.1	ENSCAFT00000008124	98.7516	Brain	0	1
chrX	78843790	-	BC067022.1-1.1	ENSCAFT00000028121	98.7479	Ovary	0	3	yes
chr3	86881522	-	AK132145.1-1.1	ENSCAFT00000025983	98.7455	Ovary	0	3
chr5	82812681	-	BC064531.1-1.1	ENSCAFT00000032249	98.7414	Lung	0	3
chr16	43840202	+	DQ086834.1-1.1	ENSCAFT00000011151	98.7376	Liver	0	0
chr9	5674688	+	BC057974.1-1.1	ENSCAFT00000008895	98.7349	Lung	0	5
chr26	25662847	-	Y07919.1-1.1	ENSCAFT00000019174	98.7331	Lung	0	5
chr14	10515320	-	AY236849.1-1.1	ENSCAFT00000002392	98.7313	Liver	0	4
chr18	40252907	+	AF185696.1-1.1	ENSCAFT00000012167	98.7238	Blood	0	3
chr26	3408902	-	AK034588.1-1.1	ENSCAFT00000009911	98.7194	Blood	0	3
chr27	40068774	+	BC005901.1-1.1	ENSCAFT00000022046	98.7179	Heart	0	1	yes
chr2	67956756	-	AK030850.1-1.1	ENSCAFT00000015808	98.7169	Ovary	0	4
chr18	57581528	-	BC123735.1-1.1	ENSCAFT00000025448	98.7157	Testis	0	2
chr10	29547714	-	BC015037.1-1.1	ENSCAFT00000002205	98.7121	Ovary	0	6
chr14	26605849	+	BC166806.1-1.1	ENSCAFT00000003525	98.7113	Brain	0	1	yes
chr26	11364192	-	BC068149.1-1.1	ENSCAFT00000013491	98.7105	Kidney	0	1
chr31	11598601	+	BC029676.1-1.1	ENSCAFT00000012668	98.7005	Kidney	0	5
chr4	24436903	-	BC024001.2-1.1	ENSCAFT00000022294	98.6931	Ovary	0	4
chr14	6284509	-	AF380839.1-1.1	ENSCAFT00000002031	98.6913	Lung	0	1
chr6	19006817	-	AK160281.1-1.1	ENSCAFT00000017916	98.6903	Lung	0	3
chr5	85261023	-	BC006763.1-1.1	ENSCAFT00000032470	98.6902	Ovary	0	6
chr32	3075926	+	BC150060.1-1.1	ENSCAFT00000013231	98.6901	Heart	0	1
chr4	43558487	+	BC034261.1-1.1	ENSCAFT00000026752	98.6711	Liver	0	5
chr23	44341614	-	BC151390.1-1.1	ENSCAFT00000012961	98.6656	Lung	0	7	yes
chr18	36670767	+	AB000216.1-1.1	ENSCAFT00000011214	98.6649	Testis	0	3
chr20	52081097	-	BC054800.1-1.1	ENSCAFT00000027020	98.6644	Skin	0	2
chr4	76656391	-	BC052458.1-1.1	ENSCAFT00000029874	98.663	Smooth Muscle	0	8
chr15	55218352	-	BC036046.1-1.1	ENSCAFT00000013353	98.6612	Kidney	0	0
chr17	33911326	-	BC025529.1-1.1	ENSCAFT00000010159	98.6571	Brain	0	2
chrX	60913280	+	AB085789.1-1.1	ENSCAFT00000027229	98.6568	Kidney	0	2
chr9	29010252	-	AK168185.1-1.1	ENSCAFT00000026812	98.6474	Lung	0	7
chr9	15151935	-	BC149878.1-1.1	ENSCAFT00000018693	98.6456	Heart	0	3
chr12	5660456	-	BC049773.1-1.1	ENSCAFT00000031554	98.6413	Liver	0	3
chr4	75549901	-	BC001441.2-1.1	ENSCAFT00000029721	98.6382	Ovary	0	4
chr32	14558940	-	BC092238.1-1.1	ENSCAFT00000015270	98.6352	Kidney	0	1
chr12	3330645	+	AB046382.1-1.1	ENSCAFT00000000617	98.6336	Brain	0	5
chr36	33278285	+	BC032154.1-1.1	ENSCAFT00000023491	98.6309	Heart	0	3
chr5	55509523	+	AB210012.1-1.1	ENSCAFT00000030059	98.6301	Testis	0	1	yes
chr8	46501142	+	BC040401.1-1.1	ENSCAFT00000026258	98.6272	Smooth Muscle	0	2
chr12	11118107	-	BC034012.1-1.1	ENSCAFT00000002424	98.6256	Lung	0	3	yes
chrX	59504887	-	AK163548.1-1.1	ENSCAFT00000027209	98.621	Ovary	0	4
chr5	82996949	+	J03934.1-1.1	ENSCAFT00000032259	98.6201	Kidney	0	3
chr6	57186062	-	BC040365.1-1.1	ENSCAFT00000031990	98.6198	Brain	0	2
chr18	55734831	-	AK223561.1-1.1	ENSCAFT00000022875	98.6146	Blood	0	4
chr5	17515653	+	BC104530.1-1.1	ENSCAFT00000019082	98.614	Heart	0	2
chr34	22697789	-	D16492.1-1.1	ENSCAFT00000021980	98.6116	Liver	0	1
chr31	38494191	-	AB047783.1-1.1	ENSCAFT00000016214	98.6111	Kidney	0	4	yes
chr11	71591832	-	AK131082.2-1.1	ENSCAFT00000005347	98.6063	Lung	0	1
chr17	61800877	-	BC071577.1-1.1	ENSCAFT00000017835	98.5956	Kidney	0	0
chr11	53548026	-	BC027400.1-1.1	ENSCAFT00000002928	98.5882	Blood	0	4
chr21	44211674	-	AL834393.1-1.1	ENSCAFT00000014875	98.5861	Blood	0	2
chr9	5925736	-	BC002388.1-1.1	ENSCAFT00000008542	98.5852	Ovary	0	0
chr25	29470305	+	AJ301564.1-1.1	ENSCAFT00000012731	98.5776	Lung	0	4
chr4	73213970	-	AF058805.1-1.1	ENSCAFT00000029605	98.5767	Smooth Muscle	0	1
chr2	78950883	+	BC006587.1-1.1	ENSCAFT00000021089	98.5669	Lung	0	2
chr14	34241672	+	AF100759.1-1.1	ENSCAFT00000003832	98.5626	Kidney	0	2	yes
chr1	61454354	+	AK128717.1-1.1	ENSCAFT00000001439	98.5598	Brain	0	2	yes
chr11	29066677	+	M18416.1-1.1	ENSCAFT00000001962	98.5554	Kidney	0	2
chr30	40330550	-	BC097373.1-1.1	ENSCAFT00000028373	98.5545	Kidney	0	10
chr17	22409959	+	BC075650.1-1.1	ENSCAFT00000006639	98.5534	Ovary	0	2
chr30	18046456	-	AK124916.1-1.1	ENSCAFT00000023483	98.5463	Liver	0	2	yes
chr3	57230212	+	AL109778.1-1.1	ENSCAFT00000020695	98.546	Ovary	0	2
chr2	58136185	-	D87453.1-1.1	ENSCAFT00000012737	98.5441	Brain	0	1
chr9	23610352	+	AB002386.1-1.1	ENSCAFT00000023553	98.5218	Testis	0	4
chr36	25051896	+	AK048018.1-1.1	ENSCAFT00000021937	98.5217	Lung	0	0
chr5	57195862	+	BC029165.1-1.1	ENSCAFT00000030140	98.5198	Heart	0	2
chr34	14528544	-	AK142463.1-1.1	ENSCAFT00000017241	98.5194	Blood	0	2	yes
chr11	4209035	-	AB033020.1-1.1	ENSCAFT00000000745	98.516	Lung	0	1
chr8	30995202	+	BX647863.1-1.1	ENSCAFT00000023235	98.5152	Lung	0	4
chr16	12491824	-	BC066060.1-1.1	ENSCAFT00000006553	98.5054	Testis	0	1
chr1	124465906	-	AK052034.1-1.1	ENSCAFT00000012164	98.5026	Lung	0	2
chr29	19104380	+	BC066997.1-1.1	ENSCAFT00000039434	98.5002	Testis	0	4
chr17	25469025	+	BC065131.1-1.1	ENSCAFT00000008404	98.4892	Ovary	0	1
chr10	4664017	+	BC021383.1-1.1	ENSCAFT00000000391	98.4873	Blood	0	7
chr8	75444382	+	AK147410.1-1.1	ENSCAFT00000029195	98.4866	Brain	0	3
chr5	78312006	+	BX648484.1-1.1	ENSCAFT00000031952	98.4844	Blood	0	0
chr26	20651000	+	AK147714.1-1.1	ENSCAFT00000017330	98.4825	Blood	0	4
chr28	18285356	+	AK169294.1-1.1	ENSCAFT00000038764	98.4803	Heart	0	4
chr8	6433255	-	AL365345.1-1.1	ENSCAFT00000018188	98.4787	Ovary	0	4
chr25	44423805	-	BC054112.1-1.1	ENSCAFT00000016753	98.4733	Testis	0	1
chr18	58040155	+	BX537888.1-1.1	ENSCAFT00000038324	98.472	Brain	0	5
chr25	50004123	+	AK147521.1-1.1	ENSCAFT00000019261	98.4682	Brain	0	2
chr26	4487397	+	BC046279.1-1.1	ENSCAFT00000010779	98.4646	Testis	0	1
chr15	33400104	-	BC050888.1-1.1	ENSCAFT00000009886	98.4615	Kidney	0	1
chr3	5225760	-	X61172.1-1.1	ENSCAFT00000011885	98.457	Testis	0	2	yes
chr26	3407056	+	AB014592.1-1.1	ENSCAFT00000009903	98.4459	Liver	0	0
chr32	8509660	-	BC134542.1-1.1	ENSCAFT00000014169	98.4456	Kidney	0	3	yes
chr2	37341767	-	BC065308.1-1.1	ENSCAFT00000009141	98.4412	Smooth Muscle	0	4
chr27	6743103	+	AK141248.1-1.1	ENSCAFT00000012541	98.4386	Heart	0	3
chr9	15476574	-	CR936721.1-1.1	ENSCAFT00000018543	98.4369	Lung	0	2
chr23	34201153	-	AB023206.1-1.1	ENSCAFT00000010812	98.4261	Ovary	0	2
chr5	40981998	+	BC140517.1-1.1	ENSCAFT00000028403	98.4242	Ovary	0	2
chr7	24635401	+	BX538051.1-1.1	ENSCAFT00000022329	98.4223	Ovary	0	0
chrX	69282275	+	BC067294.1-1.1	ENSCAFT00000027563	98.42	Brain	0	2	yes
chr9	23933640	-	BC013274.1-1.1	ENSCAFT00000024418	98.4177	Blood	0	4
chr6	45606765	-	AK124727.1-1.1	ENSCAFT00000031564	98.4156	Kidney	0	3
chr13	61997683	+	AY358727.1-1.1	ENSCAFT00000004535	98.414	Liver	0	2	yes
chr20	35869272	+	AK081686.1-1.1	ENSCAFT00000012433	98.4087	Kidney	0	1
chr10	37498951	-	BC057304.1-1.1	ENSCAFT00000003113	98.4077	Brain	0	2	yes
chr1	58582713	+	BC026648.1-1.1	ENSCAFT00000001341	98.4013	Heart	0	3
chr21	29987377	-	AK022923.1-1.1	ENSCAFT00000009822	98.3923	Smooth Muscle	0	1
chr24	39194912	-	AK151469.1-1.1	ENSCAFT00000018165	98.3908	Kidney	0	2
chr7	72269558	-	BX647373.1-1.1	ENSCAFT00000029206	98.3905	Ovary	0	1
chr10	26945719	-	AK147484.1-1.1	ENSCAFT00000001675	98.384	Heart	0	3
chr10	15374408	-	BC110900.1-1.1	ENSCAFT00000000721	98.38	Brain	0	10	yes
chr20	46739360	-	AK160058.1-1.1	ENSCAFT00000022678	98.3747	Kidney	0	4	yes
chr11	65562794	+	AK173266.1-1.1	ENSCAFT00000004442	98.374	Ovary	0	1
chr28	6943981	-	AJ299016.1-1.1	ENSCAFT00000011340	98.3701	Brain	0	3
chr8	75362060	-	X65687.1-1.1	ENSCAFT00000029177	98.3696	Kidney	0	5
chrX	95557566	-	BX537641.1-1.1	ENSCAFT00000029435	98.3498	Kidney	0	4
chr1	60839578	-	BC168160.1-1.1	ENSCAFT00000001435	98.3395	Kidney	0	4
chr34	30077490	+	AK147389.1-1.1	ENSCAFT00000022754	98.3329	Brain	0	0
chrX	14949241	-	BC063315.1-1.1	ENSCAFT00000020607	98.3323	Kidney	0	9	yes
chr11	57217980	-	BC058986.1-1.1	ENSCAFT00000003759	98.3232	Kidney	0	1
chr12	71142594	-	U70324.1-1.1	ENSCAFT00000006414	98.3217	Lung	0	3
chr1	109176219	-	AK225225.1-1.1	ENSCAFT00000004731	98.3179	Lung	0	0
chr24	6345101	-	BC005529.1-1.1	ENSCAFT00000008627	98.3083	Kidney	0	4
chr37	4243556	+	AF045451.1-1.1	ENSCAFT00000015087	98.3065	Heart	0	1
chr2	37319755	+	BC066797.1-1.1	ENSCAFT00000009094	98.3015	Heart	0	1
chr4	22901358	-	AK030865.1-1.1	ENSCAFT00000021772	98.2993	Kidney	0	1
chrX	25902781	-	AK220185.1-1.1	ENSCAFT00000021814	98.287	Lung	0	1
chr12	69987134	+	AB208903.1-1.1	ENSCAFT00000006230	98.286	Blood	0	3
chr17	24408463	-	AK163183.1-1.1	ENSCAFT00000008283	98.2773	Brain	0	1
chr20	15643848	-	AK048242.1-1.1	ENSCAFT00000009043	98.2769	Brain	0	1	yes
chr7	4982855	-	AK036509.1-1.1	ENSCAFT00000017202	98.2759	Skin	0	1
chr2	20343673	-	BC114655.1-1.1	ENSCAFT00000006359	98.2759	Ovary	0	1
chr9	47051786	-	AB099290.1-1.1	ENSCAFT00000030128	98.2686	Brain	0	1
chr2	60891203	+	BC031853.1-1.1	ENSCAFT00000013314	98.2686	Brain	0	2	yes
chr10	35662731	+	AB011109.1-1.1	ENSCAFT00000002976	98.2684	Heart	0	1	yes
chr1	50499941	+	AK127345.1-1.1	ENSCAFT00000000969	98.2587	Ovary	0	0
chr25	16465238	+	BC024118.1-1.1	ENSCAFT00000011144	98.2551	Ovary	0	3
chr23	16076524	-	BC140547.1-1.1	ENSCAFT00000008731	98.249	Liver	0	1
chr29	30418733	-	AK032111.1-1.1	ENSCAFT00000013352	98.245	Blood	0	0
chr3	42988259	-	BC038646.1-1.1	ENSCAFT00000016965	98.2447	Smooth Muscle	0	2
chr4	15067949	-	AL122071.1-1.1	ENSCAFT00000019750	98.2255	Lung	0	1
chrX	108157015	+	BC043127.1-1.1	ENSCAFT00000029944	98.2143	Kidney	0	3
chr20	57916482	-	AK074232.1-1.1	ENSCAFT00000030095	98.2143	Lung	0	2
chr7	20820675	+	AF312864.1-1.1	ENSCAFT00000021342	98.2053	Brain	0	2
chrX	57867911	+	BC060713.1-1.1	ENSCAFT00000026723	98.1938	Brain	0	1
chr28	18699788	-	BC089460.1-1.1	ENSCAFT00000016498	98.1894	Ovary	0	4
chr31	24269799	+	BC052448.1-1.1	ENSCAFT00000013519	98.1888	Blood	0	3	yes
chr4	61656467	+	AK141855.1-1.1	ENSCAFT00000028722	98.1739	Heart	0	0
chr28	15960933	-	BC092514.1-1.1	ENSCAFT00000015231	98.1728	Liver	0	4
chr7	43138590	-	AB007952.1-1.1	ENSCAFT00000025971	98.166	Ovary	0	1
chr1	74365671	+	AB209495.1-1.1	ENSCAFT00000001978	98.1624	Ovary	0	0
chr24	23208313	+	AK159613.1-1.1	ENSCAFT00000011118	98.1614	Blood	0	3
chr9	22759315	+	BC053026.1-1.1	ENSCAFT00000022892	98.1575	Brain	0	2
chr11	20316691	-	U03272.1-1.1	ENSCAFT00000001089	98.1534	Testis	0	0
chr10	30461192	+	A07799.1-1.1	ENSCAFT00000002356	98.1516	Lung	0	1	yes
chr4	7801860	+	D13641.1-1.1	ENSCAFT00000018280	98.1494	Brain	0	1
chr4	13395085	-	AB051827.1-1.1	ENSCAFT00000019451	98.1475	Ovary	0	2	yes
chr30	25867955	+	AK074955.1-1.1	ENSCAFT00000025832	98.1358	Smooth Muscle	0	5	yes
chr11	24062783	-	BC059248.1-1.1	ENSCAFT00000001410	98.1318	Lung	0	5
chr12	66497061	+	AY198414.1-1.1	ENSCAFT00000005944	98.1316	Blood	0	5	yes
chr37	3308060	-	AK144780.1-1.1	ENSCAFT00000014878	98.1308	Kidney	0	4	yes
chr5	37327918	-	AB007854.1-1.1	ENSCAFT00000027655	98.1298	Brain	0	6
chr26	25189136	+	BC003203.1-1.1	ENSCAFT00000018965	98.1291	Liver	0	4
chr25	5081546	-	BX640686.1-1.1	ENSCAFT00000009710	98.1251	Kidney	0	1
chr25	37664704	-	BC012750.2-1.1	ENSCAFT00000014802	98.1243	Kidney	0	4
chrX	17415891	+	AK047636.1-1.1	ENSCAFT00000021025	98.1183	Brain	0	0
chr1	43336045	-	BC149155.1-1.1	ENSCAFT00000000593	98.1165	Lung	0	0	yes
chr10	35118202	-	AB086957.1-1.1	ENSCAFT00000002852	98.1118	Brain	0	4
chr14	43292343	-	BC055059.1-1.1	ENSCAFT00000004746	98.1034	Kidney	0	0
chr22	5170162	+	AK090807.1-1.1	ENSCAFT00000006979	98.1007	Smooth Muscle	0	2
chr12	7276648	+	BC057331.1-1.1	ENSCAFT00000001982	98.0745	Ovary	0	0
chr11	70658299	+	BC150134.1-1.1	ENSCAFT00000005161	98.0629	Blood	0	3
chr5	57509554	-	AK122350.1-1.1	ENSCAFT00000030224	98.062	Smooth Muscle	0	1	yes
chr2	76153568	+	AY358864.1-1.1	ENSCAFT00000019507	98.0574	Brain	0	0
chr24	19200706	+	AB037855.1-1.1	ENSCAFT00000009682	98.054	Brain	0	1
chrX	87469153	-	AB011678.1-1.1	ENSCAFT00000028886	98.0484	Brain	0	8
chr37	9359499	-	AK145040.1-1.1	ENSCAFT00000017063	98.0453	Lung	0	0
chr2	78075438	-	AK138843.1-1.1	ENSCAFT00000020568	98.0446	Liver	0	2
chr37	28214310	+	BC151334.1-1.1	ENSCAFT00000023510	98.042	Brain	0	3
chr7	45914952	-	AB032963.1-1.1	ENSCAFT00000027240	98.0418	Lung	0	2
chr1	115557113	-	BC011577.1-1.1	ENSCAFT00000008063	98.0331	Ovary	0	3
chr36	31994117	+	AB075826.1-1.1	ENSCAFT00000023363	98.0317	Ovary	0	0
chr10	16147699	-	BX647709.1-1.1	ENSCAFT00000035831	98.0315	Ovary	0	1
chr6	14128184	-	BC058653.1-1.1	ENSCAFT00000024481	98.0313	Brain	0	3	yes
chr2	61685638	-	AK164776.1-1.1	ENSCAFT00000013822	98.0231	Smooth Muscle	0	11
chr8	30106564	-	AB046785.2-1.1	ENSCAFT00000023130	98.0201	Ovary	0	1
chr17	62837756	-	BC142209.1-1.1	ENSCAFT00000019132	98.0191	Smooth Muscle	0	3
chr27	6864133	-	BC033446.1-1.1	ENSCAFT00000012660	98.0138	Testis	0	5
chr10	41200385	-	BC133333.1-1.1	ENSCAFT00000003343	98.0058	Lung	0	2
chr14	55323963	-	AL834437.1-1.1	ENSCAFT00000005334	98.0054	Blood	0	2	yes
chr12	8346843	+	BC039615.1-1.1	ENSCAFT00000002149	98.0027	Brain	0	1
chr8	13564543	-	AL117511.1-1.1	ENSCAFT00000020840	98	Lung	0	2
chr33	20986270	-	BC043383.1-1.1	ENSCAFT00000016997	97.9946	Smooth Muscle	0	2
chr18	50067212	-	AL136918.1-1.1	ENSCAFT00000016436	97.9945	Lung	0	5	yes
chr26	25926200	+	AF369657.1-1.1	ENSCAFT00000019564	97.993	Kidney	0	7
chr31	40002873	+	D80001.1-1.1	ENSCAFT00000016891	97.9908	Blood	0	1
chr24	35327140	-	AB085681.1-1.1	ENSCAFT00000015238	97.9885	Testis	0	1
chr5	58209808	+	AL354612.1-1.1	ENSCAFT00000030303	97.9882	Kidney	0	0
chr2	81934380	-	S72637.1-1.1	ENSCAFT00000024030	97.9781	Smooth Muscle	0	4
chrX	37695069	+	AK146612.1-1.1	ENSCAFT00000022939	97.9682	Liver	0	0
chr8	51064491	-	BC108127.1-1.1	ENSCAFT00000026910	97.9658	Brain	0	3
chr3	54681092	+	BC005164.1-1.1	ENSCAFT00000018286	97.9633	Lung	0	0	yes
chr14	17269380	-	AL833044.1-1.1	ENSCAFT00000002930	97.9623	Blood	0	1	yes
chr15	8964244	-	BC033472.1-1.1	ENSCAFT00000005432	97.9607	Blood	0	2
chr38	24456289	+	BC103325.1-1.1	ENSCAFT00000020114	97.958	Heart	0	1
chr8	32088730	-	BC033436.1-1.1	ENSCAFT00000023565	97.9501	Smooth Muscle	0	5
chr15	26107116	-	BC105965.1-1.1	ENSCAFT00000009373	97.9393	Lung	0	2
chr26	4751681	+	AK147417.1-1.1	ENSCAFT00000010823	97.931	Brain	0	1	yes
chr7	43937602	+	AK155957.1-1.1	ENSCAFT00000026096	97.9261	Lung	0	2	yes
chr25	23007792	-	BC053671.1-1.1	ENSCAFT00000012180	97.9221	Brain	0	3
chr5	78271657	+	BC100402.1-1.1	ENSCAFT00000031948	97.9216	Lung	0	2
chr16	58077186	-	AK220429.1-1.1	ENSCAFT00000013885	97.918	Brain	0	2	yes
chr9	60540705	-	BC094883.1-1.1	ENSCAFT00000032127	97.9138	Liver	0	4	yes
chr24	38722134	+	AK084239.1-1.1	ENSCAFT00000017825	97.9073	Blood	0	0
chr7	45852464	-	M58587.1-1.1	ENSCAFT00000027213	97.9061	Blood	0	1
chr16	18330339	+	AF459743.1-1.1	ENSCAFT00000007851	97.9027	Blood	0	1
chr19	35040414	-	BC024739.1-1.1	ENSCAFT00000007958	97.8966	Lung	0	1
chrX	11819753	-	BC015099.1-1.1	ENSCAFT00000019271	97.8788	Liver	0	5
chr11	70323866	+	AK147437.1-1.1	ENSCAFT00000004916	97.873	Testis	0	2
chr30	29592067	-	AJ608770.1-1.1	ENSCAFT00000026609	97.869	Kidney	0	2
chr5	17299956	+	BC060694.1-1.1	ENSCAFT00000019073	97.8592	Brain	0	2	yes
chr1	88573820	-	AB033084.1-1.1	ENSCAFT00000002853	97.8589	Heart	0	2
chr10	25139196	-	AK159045.1-1.1	ENSCAFT00000001402	97.8584	Brain	0	2
chr29	30886062	-	AF292939.1-1.1	ENSCAFT00000013380	97.8569	Lung	0	1
chr7	18941073	-	AK140815.1-1.1	ENSCAFT00000020833	97.8512	Brain	1	2
chr9	18142180	-	AX750581.1-1.1	ENSCAFT00000017643	97.8362	Blood	0	2
chr16	30035688	-	BC069830.1-1.1	ENSCAFT00000009770	97.8331	Blood	0	0
chr27	23677302	+	BC123528.1-1.1	ENSCAFT00000017775	97.831	Blood	0	2
chr25	31776454	-	BC058526.1-1.1	ENSCAFT00000013147	97.8261	Liver	0	2
chr2	11799299	-	AB291616.1-1.1	ENSCAFT00000006799	97.8247	Testis	0	3
chr13	63177066	+	BC103764.1-1.1	ENSCAFT00000004687	97.8212	Liver	0	1
chrX	15435696	-	AK142295.1-1.1	ENSCAFT00000020758	97.8133	Blood	0	3	yes
chr5	70643594	-	AL136861.1-1.1	ENSCAFT00000031730	97.8131	Ovary	0	1	yes
chr17	54652082	-	AK122577.1-1.1	ENSCAFT00000014688	97.8124	Lung	0	2
chrX	78099701	+	BC122649.1-1.1	ENSCAFT00000027874	97.803	Ovary	0	4	yes
chr28	15345414	+	AF169226.1-1.1	ENSCAFT00000015003	97.8017	Testis	0	2	yes
chr16	17352771	-	BC068505.1-1.1	ENSCAFT00000007161	97.8003	Ovary	0	2
chr18	40198076	+	AK154873.1-1.1	ENSCAFT00000012141	97.7979	Lung	0	2
chr9	52728214	+	AK129748.1-1.1	ENSCAFT00000031343	97.7921	Brain	0	2	yes
chr17	63805750	+	AB010245.1-1.1	ENSCAFT00000020243	97.7918	Heart	0	1
chr8	46814741	-	AK139260.1-1.1	ENSCAFT00000026303	97.7816	Lung	0	6
chr25	17718704	+	BC040810.1-1.1	ENSCAFT00000011396	97.7745	Kidney	0	1
chr32	23628595	-	BC046784.1-1.1	ENSCAFT00000016340	97.7695	Lung	0	2	yes
chr33	16971528	+	BC063882.1-1.1	ENSCAFT00000016319	97.7621	Testis	0	4
chr14	22437805	-	BC005572.1-1.1	ENSCAFT00000036677	97.7435	Ovary	0	3
chr13	18050387	-	AF183810.1-1.1	ENSCAFT00000001274	97.7426	Kidney	0	1
chr19	4732136	-	AK002106.1-1.1	ENSCAFT00000005844	97.7369	Ovary	0	3
chr35	3784612	+	U52682.1-1.1	ENSCAFT00000014549	97.724	Blood	0	2
chr17	7612008	+	AK172904.1-1.1	ENSCAFT00000005284	97.7187	Ovary	0	3
chr11	45533445	-	BC072716.1-1.1	ENSCAFT00000027491	97.7124	Ovary	0	5	yes
chr9	27484118	-	AK150774.1-1.1	ENSCAFT00000026601	97.7058	Liver	0	1
chr12	24428204	+	AK147075.1-1.1	ENSCAFT00000003622	97.6842	Lung	0	3
chr18	35262766	-	BC039979.1-1.1	ENSCAFT00000011015	97.683	Lung	0	1
chr5	83765419	-	BC147914.1-1.1	ENSCAFT00000032333	97.6803	Testis	0	3
chr3	77381511	+	AK140108.1-1.1	ENSCAFT00000025800	97.6778	Kidney	0	1
chr1	40643361	+	M61099.1-1.1	ENSCAFT00000000528	97.6769	Brain	0	2	yes
chr2	11534662	+	AK021950.1-1.1	ENSCAFT00000006837	97.6724	Ovary	0	1
chr24	3258102	-	AK025447.1-1.1	ENSCAFT00000008297	97.6718	Brain	0	2
chr11	54709673	-	AK022837.1-1.1	ENSCAFT00000003189	97.6699	Kidney	0	1
chr38	22771066	-	DQ346663.1-1.1	ENSCAFT00000021007	97.6631	Ovary	0	5
chr13	5156814	-	AB029316.1-1.1	ENSCAFT00000000860	97.6596	Heart	0	4
chr12	17163597	-	DQ679794.1-1.1	ENSCAFT00000003190	97.6502	Heart	0	4
chr7	79469158	+	BC026977.1-1.1	ENSCAFT00000029751	97.645	Ovary	0	4
chr27	14757418	+	AK148634.1-1.1	ENSCAFT00000015539	97.6309	Testis	0	2
chr18	58242618	+	AK150606.1-1.1	ENSCAFT00000025889	97.6234	Smooth Muscle	0	2
chr1	75335343	-	BC021490.1-1.1	ENSCAFT00000002041	97.6071	Lung	0	4
chr7	61139256	-	X58466.1-1.1	ENSCAFT00000035921	97.5976	Liver	0	1
chr30	10503102	-	AK126035.1-1.1	ENSCAFT00000014426	97.5911	Lung	0	2	yes
chr15	5572176	-	BC123771.1-1.1	ENSCAFT00000004798	97.5716	Testis	0	4
chr5	83210238	-	BC054749.1-1.1	ENSCAFT00000032276	97.569	Heart	0	2
chr9	63296684	+	BC006578.1-1.1	ENSCAFT00000032258	97.5674	Ovary	0	2
chr17	11299668	+	AK033573.1-1.1	ENSCAFT00000005749	97.5625	Lung	0	2	yes
chr30	32117429	-	BC083114.1-1.1	ENSCAFT00000027077	97.5581	Lung	0	4
chr30	24295213	-	BC112936.1-1.1	ENSCAFT00000025428	97.5439	Brain	0	1	yes
chr5	59274833	+	BC004020.1-1.1	ENSCAFT00000030744	97.5419	Liver	0	3
chr28	16676980	+	AK054159.1-1.1	ENSCAFT00000018903	97.541	Ovary	0	5
chr6	11947776	+	AY056048.1-1.1	ENSCAFT00000022499	97.5283	Skin	0	3
chr24	19405431	-	AK147541.1-1.1	ENSCAFT00000009715	97.5269	Liver	0	1
chr21	42884525	-	BX648778.1-1.1	ENSCAFT00000013831	97.5184	Liver	0	2	yes
chr13	59002252	-	AB209375.1-1.1	ENSCAFT00000004350	97.5142	Brain	0	0
chr5	85780263	-	AK056142.1-1.1	ENSCAFT00000032521	97.504	Brain	0	4	yes
chr24	50417659	+	AK161092.1-1.1	ENSCAFT00000037462	97.502	Testis	0	8
chr26	18745731	-	AY681966.1-1.1	ENSCAFT00000016092	97.5	Ovary	0	1
chrX	104278235	+	AK031119.1-1.1	ENSCAFT00000029727	97.4987	Ovary	0	0
chr33	26498522	-	AB066114.1-1.1	ENSCAFT00000017704	97.4884	Heart	0	1
chr14	8062430	+	AB046770.3-1.1	ENSCAFT00000002128	97.4831	Liver	0	1
chr11	55624960	+	AK157885.1-1.1	ENSCAFT00000003581	97.4743	Lung	0	1
chr25	35458723	+	AK127430.1-1.1	ENSCAFT00000014332	97.4698	Kidney	0	1
chr11	55663484	+	AK154433.1-1.1	ENSCAFT00000003584	97.4684	Testis	0	2
chr5	63414320	-	AK075305.1-1.1	ENSCAFT00000031183	97.4639	Liver	0	3
chr20	13232991	-	BC080315.1-1.1	ENSCAFT00000008998	97.4628	Brain	0	2	yes
chr4	28794601	-	BC018484.1-1.1	ENSCAFT00000024477	97.4593	Kidney	0	2
chr8	34230853	-	BC090995.1-1.1	ENSCAFT00000023889	97.4583	Kidney	0	3
chr9	57307352	+	AK122308.1-1.1	ENSCAFT00000031775	97.4542	Blood	0	2
chr32	9557017	-	BC048971.1-1.1	ENSCAFT00000014266	97.4379	Testis	0	2
chr2	77796770	-	AF102578.1-1.1	ENSCAFT00000020505	97.4343	Smooth Muscle	0	1
chr20	58904811	-	BC109740.1-1.1	ENSCAFT00000030501	97.432	Liver	0	2
chr6	78630879	+	AK000338.1-1.1	ENSCAFT00000032526	97.4203	Liver	0	2
chr2	87294686	-	AK220319.1-1.1	ENSCAFT00000026203	97.4154	Lung	0	1
chrX	55975801	+	AK143152.1-1.1	ENSCAFT00000026457	97.4071	Liver	0	0
chr18	51134172	-	AL833582.1-1.1	ENSCAFT00000016979	97.4052	Liver	0	2
chr12	61482844	-	U40575.1-1.1	ENSCAFT00000005680	97.4006	Kidney	0	2
chr21	9547968	+	AB040973.1-1.1	ENSCAFT00000006693	97.3996	Lung	0	2	yes
chr6	42978912	-	BC028696.1-1.1	ENSCAFT00000031262	97.3913	Kidney	0	3
chr20	35094026	+	AF089854.1-1.1	ENSCAFT00000035682	97.3888	Testis	0	4
chr1	27496253	-	AF067791.1-1.1	ENSCAFT00000000279	97.3855	Testis	0	1
chr31	29849641	+	AF055919.2-1.1	ENSCAFT00000014087	97.3854	Lung	0	1	yes
chr5	51492472	-	AK173173.1-1.1	ENSCAFT00000029929	97.3826	Liver	0	7
chr8	30561975	+	AK137059.1-1.1	ENSCAFT00000039447	97.3777	Testis	0	1
chr1	45954077	+	AK054222.1-1.1	ENSCAFT00000000829	97.3684	Smooth Muscle	0	2
chr13	25669529	-	BC042632.1-1.1	ENSCAFT00000001612	97.3646	Ovary	0	4
chr17	54530205	+	AB032981.1-1.1	ENSCAFT00000036200	97.3585	Lung	0	1
chr15	38014503	-	AK149374.1-1.1	ENSCAFT00000010109	97.3529	Lung	0	2	yes
chr27	40871588	-	AK225126.1-1.1	ENSCAFT00000022337	97.3494	Blood	0	7
chr5	65667670	+	BC046787.1-1.1	ENSCAFT00000031375	97.3479	Kidney	0	3	yes
chr5	46524343	+	AK220330.1-1.1	ENSCAFT00000029436	97.3403	Kidney	0	0
chr15	37636067	-	AK132545.1-1.1	ENSCAFT00000010061	97.3321	Heart	0	3
chr15	36156812	-	BX648463.1-1.1	ENSCAFT00000009971	97.3318	Smooth Muscle	0	2
chr20	30127313	+	AK147576.1-1.1	ENSCAFT00000010961	97.3262	Testis	0	6
chr18	54807589	-	AK083902.1-1.1	ENSCAFT00000021584	97.3184	Testis	0	3	yes
chr30	19791930	+	CR749604.1-1.1	ENSCAFT00000024322	97.3181	Kidney	0	1	yes
chr9	36887043	+	AF260269.1-1.1	ENSCAFT00000027834	97.3171	Brain	0	2
chr29	6977019	-	BC032273.1-1.1	ENSCAFT00000010894	97.3149	Brain	0	2	yes
chr13	4920834	-	BC036665.1-1.1	ENSCAFT00000000824	97.3118	Testis	0	1
chr4	70220390	-	X06562.1-1.1	ENSCAFT00000029501	97.3038	Smooth Muscle	0	0
chr7	57168454	+	BC000225.1-1.1	ENSCAFT00000028353	97.2965	Heart	0	2
chr8	47426434	+	AK172918.1-1.1	ENSCAFT00000038991	97.2929	Smooth Muscle	0	1
chr3	62497782	+	AB037750.1-1.1	ENSCAFT00000022915	97.2851	Lung	0	3
chr18	9030614	+	AF275367.1-1.1	ENSCAFT00000005575	97.2834	Liver	0	1
chr29	19714787	-	AK051592.1-1.1	ENSCAFT00000012079	97.2789	Kidney	0	2
chr23	48419615	-	AK149316.1-1.1	ENSCAFT00000013403	97.246	Lung	0	2
chr7	79521787	-	AK026797.1-1.1	ENSCAFT00000029783	97.2435	Lung	0	2
chr7	42975188	+	AY221751.1-1.1	ENSCAFT00000025923	97.2157	Ovary	0	4
chr5	48052325	-	BC086791.1-1.1	ENSCAFT00000029543	97.2146	Lung	0	1
chr28	24528241	+	AK144174.1-1.1	ENSCAFT00000039505	97.2129	Heart	0	4
chr36	21600064	-	BC123527.1-1.1	ENSCAFT00000021063	97.2063	Brain	0	4
chr4	62561418	-	AK123597.1-1.1	ENSCAFT00000029042	97.202	Ovary	0	1	yes
chr7	20983873	-	AF288391.1-1.1	ENSCAFT00000021393	97.1892	Testis	0	1
chr3	22832347	+	AL833268.1-1.1	ENSCAFT00000013212	97.185	Heart	0	2	yes
chr16	56812789	+	BC022528.1-1.1	ENSCAFT00000013506	97.184	Kidney	0	6
chrX	108569980	-	BC005700.1-1.1	ENSCAFT00000037001	97.1648	Kidney	0	2	yes
chr1	21814056	-	BC150282.1-1.1	ENSCAFT00000000219	97.1637	Heart	0	3
chrX	58514785	-	AB002383.1-1.1	ENSCAFT00000027024	97.1609	Kidney	0	4
chr5	19740569	+	BC082313.1-1.1	ENSCAFT00000021060	97.147	Brain	0	1
chr15	62598602	-	BC036657.2-1.1	ENSCAFT00000013961	97.1406	Brain	0	2	yes
chr33	30837937	-	AK054968.1-1.1	ENSCAFT00000019852	97.1386	Smooth Muscle	0	3
chr13	32539584	-	AJ131777.1-1.1	ENSCAFT00000001728	97.1344	Lung	0	0
chrX	125262206	-	BC081820.1-2.1	ENSCAFT00000031161	97.1342	Lung	0	4
chr20	37787157	+	BC064694.1-1.1	ENSCAFT00000013003	97.1264	Ovary	0	1
chr29	6716372	-	BC110360.1-1.1	ENSCAFT00000010861	97.1258	Liver	0	1
chr9	27587391	+	AK051228.1-1.1	ENSCAFT00000026623	97.1188	Heart	0	2
chr4	72846090	+	AK130136.1-1.1	ENSCAFT00000029566	97.0885	Kidney	0	5
chr2	60190769	-	BX640902.1-1.1	ENSCAFT00000013203	97.0827	Testis	0	1
chr37	13690854	-	BC114141.1-1.1	ENSCAFT00000019556	97.0784	Brain	0	4
chr14	50706327	-	BC028678.2-1.1	ENSCAFT00000005188	97.0693	Brain	0	0
chr31	25186905	-	BC050834.1-1.1	ENSCAFT00000013624	97.0639	Kidney	0	1	yes
chr24	23462645	-	AK026982.1-1.1	ENSCAFT00000011180	97.0612	Testis	0	3	yes
chr6	11724026	-	X16383.1-1.1	ENSCAFT00000022067	97.0464	Lung	0	5	yes
chr18	36395622	+	AK075197.1-1.1	ENSCAFT00000011132	97.0451	Kidney	0	5
chr3	59572412	+	AK031949.1-1.1	ENSCAFT00000021975	97.035	Liver	0	1
chr24	39417742	-	AK162743.1-1.1	ENSCAFT00000018221	97.0211	Lung	0	1
chr20	57055954	+	BC071571.1-1.1	ENSCAFT00000029731	97.0199	Lung	0	2
chr3	59868020	-	BX538026.1-1.1	ENSCAFT00000022111	97.0034	Kidney	0	3
chr35	13395162	+	BC099796.1-2.1	ENSCAFT00000015378	96.986	Blood	0	7
chr2	77752598	+	AK155436.1-1.1	ENSCAFT00000020481	96.9841	Lung	0	3	yes
chr6	31622978	-	BC087103.1-1.1	ENSCAFT00000029825	96.9749	Blood	0	4
chr24	25843584	+	BC064679.1-1.1	ENSCAFT00000011896	96.971	Testis	0	5
chr28	11089670	+	AK041618.1-1.1	ENSCAFT00000012717	96.9466	Lung	0	1
chr9	30334592	-	AK028503.1-1.1	ENSCAFT00000027436	96.9409	Ovary	0	0
chr17	51715366	-	BC045536.1-1.1	ENSCAFT00000013430	96.9394	Kidney	0	2
chr38	5003355	+	AK004998.1-1.1	ENSCAFT00000016029	96.9381	Lung	0	1
chr24	6591870	-	AF169257.2-1.1	ENSCAFT00000008649	96.937	Brain	0	2	yes
chr1	83445509	-	AK152313.1-1.1	ENSCAFT00000002468	96.9325	Lung	0	4
chr9	23490558	-	BC080857.1-1.1	ENSCAFT00000023281	96.927	Testis	0	4
chr13	11093269	-	BC152411.1-1.1	ENSCAFT00000001083	96.9211	Lung	0	1	yes
chr1	106377011	-	BC047876.1-1.1	ENSCAFT00000004294	96.9086	Brain	0	2
chr8	73852706	-	AK173103.1-1.1	ENSCAFT00000028863	96.9027	Lung	0	3
chr29	39360598	-	BC021435.1-1.1	ENSCAFT00000014348	96.9014	Heart	0	3	yes
chr5	44966664	-	BC166759.1-1.1	ENSCAFT00000029301	96.8785	Smooth Muscle	0	2
chr4	56105550	-	AK037554.1-1.1	ENSCAFT00000027842	96.8645	Lung	0	0	yes
chr13	8609630	-	BC034395.1-1.1	ENSCAFT00000001047	96.8597	Liver	0	3	yes
chr18	29347679	-	DQ480749.1-1.1	ENSCAFT00000010893	96.8566	Smooth Muscle	0	6
chr26	33964945	+	AJ000519.1-1.1	ENSCAFT00000024279	96.8451	Heart	0	6
chr8	12971620	+	AB037754.1-1.1	ENSCAFT00000020013	96.8405	Ovary	0	2	yes
chr9	7718085	+	BC021259.2-1.1	ENSCAFT00000007960	96.8399	Blood	0	1
chr19	7381408	+	AY766236.1-1.1	ENSCAFT00000006034	96.8299	Brain	0	2
chr3	63896838	-	L20431.1-1.1	ENSCAFT00000023312	96.8286	Kidney	0	1
chr3	56218166	-	AK040581.1-1.1	ENSCAFT00000019649	96.8189	Brain	0	0
chr2	13531797	+	AK040558.1-1.1	ENSCAFT00000036255	96.8099	Ovary	0	2
chr18	35736663	+	AY066021.1-1.1	ENSCAFT00000011054	96.8023	Liver	0	3
chr23	41470440	+	AK005144.1-1.1	ENSCAFT00000012688	96.8009	Kidney	0	1
chr11	6618390	+	AK025593.1-1.1	ENSCAFT00000000356	96.7939	Smooth Muscle	0	2
chr3	32781603	-	BC042790.1-1.1	ENSCAFT00000020374	96.7914	Liver	0	2	yes
chr7	61382071	+	BC063291.1-1.1	ENSCAFT00000028742	96.7694	Lung	0	0
chr20	49264650	-	BC105477.1-1.1	ENSCAFT00000024981	96.7643	Smooth Muscle	0	5
chr31	26960411	-	BC027795.1-1.1	ENSCAFT00000013647	96.7494	Kidney	0	2
chrX	5366013	-	M97252.1-1.1	ENSCAFT00000017999	96.7405	Lung	0	1
chr16	13754626	+	CR749563.1-1.1	ENSCAFT00000021383	96.7188	Kidney	0	1
chr3	87929396	+	AK153792.1-1.1	ENSCAFT00000026100	96.7184	Lung	0	0
chr35	20033303	+	AK078920.1-1.1	ENSCAFT00000016165	96.7087	Brain	0	3	yes
chr9	18331770	+	BC128799.1-1.1	ENSCAFT00000036131	96.6991	Heart	0	5
chr13	42083942	+	AY659966.1-1.1	ENSCAFT00000002820	96.6935	Lung	0	2
chr25	45799375	+	AK144665.1-1.1	ENSCAFT00000017088	96.6934	Ovary	0	5
chr5	71226755	+	AK025626.1-1.1	ENSCAFT00000031773	96.6872	Blood	0	1
chr4	64689332	+	AK052164.1-1.1	ENSCAFT00000029223	96.6832	Testis	0	1
chr7	70731080	+	BC083483.1-1.1	ENSCAFT00000029182	96.6709	Brain	0	2
chr30	40895007	-	BC039958.1-1.1	ENSCAFT00000028511	96.6581	Ovary	0	2	yes
chr26	31795098	-	U46034.1-1.1	ENSCAFT00000022409	96.6527	Heart	0	3
chr13	8525096	+	AK032619.1-1.1	ENSCAFT00000001036	96.6451	Kidney	0	1	yes
chr32	5957198	+	BX647420.1-1.1	ENSCAFT00000013952	96.6363	Lung	0	2
chr28	28729590	+	BC039287.1-1.1	ENSCAFT00000039066	96.6323	Ovary	0	1
chr14	11700892	+	BC066807.1-1.1	ENSCAFT00000002710	96.6271	Heart	0	2
chr13	3425936	-	AK033975.1-1.1	ENSCAFT00000000759	96.6108	Lung	0	1
chr18	56391919	+	CR936784.1-1.1	ENSCAFT00000023930	96.6106	Kidney	0	2
chr30	14822705	-	Y16774.1-1.1	ENSCAFT00000037205	96.6088	Brain	0	2
chr5	34348578	+	BC027842.1-1.1	ENSCAFT00000024626	96.6069	Blood	0	1	yes
chr20	47046595	-	BC160887.1-1.1	ENSCAFT00000022858	96.6	Smooth Muscle	0	3
chr7	41317182	+	X57206.1-1.1	ENSCAFT00000025466	96.598	Smooth Muscle	0	1
chr27	41230919	-	X04836.1-1.1	ENSCAFT00000023297	96.5861	Liver	0	3
chr35	15754855	+	BC043065.1-1.1	ENSCAFT00000015575	96.5812	Brain	0	3
chr21	39126994	+	AB209858.1-1.1	ENSCAFT00000012846	96.5786	Heart	0	0
chr3	33855397	-	BC153262.1-1.1	ENSCAFT00000015129	96.577	Liver	0	5
chr18	14716563	-	AK091579.1-1.1	ENSCAFT00000005863	96.575	Lung	0	1
chr1	116916580	-	BC048238.1-1.1	ENSCAFT00000009039	96.568	Lung	0	7
chr20	57803536	-	BC151671.1-1.1	ENSCAFT00000030070	96.5593	Testis	0	3	yes
chrX	109457156	-	BC033588.1-1.1	ENSCAFT00000030031	96.5566	Smooth Muscle	0	3
chr34	22418898	+	BC140488.1-1.1	ENSCAFT00000021712	96.5534	Lung	0	0
chr18	35755020	-	AK166320.1-1.1	ENSCAFT00000011067	96.5529	Heart	0	3
chr30	20585097	+	BC105347.1-1.1	ENSCAFT00000024709	96.5469	Heart	0	1
chr4	73210733	+	AB082530.1-1.1	ENSCAFT00000029593	96.5438	Blood	0	3
chr4	43394956	+	AK220448.1-1.1	ENSCAFT00000026700	96.5427	Heart	0	2
chr9	52577941	+	AJ318051.1-1.1	ENSCAFT00000031341	96.5357	Ovary	0	2	yes
chr12	10140418	+	AK148316.1-1.1	ENSCAFT00000002314	96.5268	Ovary	0	0
chr30	36846319	-	AK122524.1-1.1	ENSCAFT00000027902	96.5245	Lung	0	7	yes
chr18	38392924	-	AK133971.1-1.1	ENSCAFT00000011947	96.506	Lung	0	1
chr27	44848790	-	BC060068.1-1.1	ENSCAFT00000024749	96.5058	Kidney	0	4	yes
chr12	68260540	+	BC057104.1-1.1	ENSCAFT00000006058	96.5	Brain	0	2
chr6	29336326	+	BC042594.1-1.1	ENSCAFT00000028861	96.4912	Heart	0	2
chr25	13351586	+	U70476.1-1.1	ENSCAFT00000010744	96.4838	Testis	0	3
chr1	12442807	+	BX647846.1-1.1	ENSCAFT00000000063	96.4738	Smooth Muscle	0	2
chrX	61357447	-	BC035534.1-1.1	ENSCAFT00000027270	96.4383	Kidney	0	0
chr5	4081475	-	BC057284.1-1.1	ENSCAFT00000035143	96.4331	Lung	0	2
chr5	64427744	+	AK147482.1-1.1	ENSCAFT00000031250	96.4135	Heart	0	3
chr16	22446710	+	AY576779.1-1.1	ENSCAFT00000008285	96.412	Brain	0	1
chr3	43222750	-	BC062948.1-1.1	ENSCAFT00000016975	96.4088	Lung	0	3
chr20	47134899	+	AK291275.1-1.1	ENSCAFT00000022946	96.4047	Brain	0	3
chr9	25582013	-	BC040383.1-1.1	ENSCAFT00000035664	96.393	Ovary	0	5
chr27	14821507	+	AL832209.1-1.1	ENSCAFT00000015542	96.3926	Lung	0	4
chr5	24072027	-	AK032124.1-1.1	ENSCAFT00000022258	96.3781	Kidney	0	1
chr6	20265060	-	AL137589.1-1.1	ENSCAFT00000026500	96.3636	Testis	0	1
chr35	13859672	-	AK046357.1-1.1	ENSCAFT00000015519	96.3636	Liver	0	2
chr23	6434240	+	AJ276961.1-1.1	ENSCAFT00000007336	96.3492	Testis	0	4
chr11	56862027	-	AK123986.1-1.1	ENSCAFT00000003736	96.3451	Brain	0	3
chr37	28057205	+	AY028804.1-1.1	ENSCAFT00000023290	96.3449	Blood	0	0
chr1	31891345	-	BC086624.1-1.1	ENSCAFT00000000383	96.3379	Smooth Muscle	0	1
chr4	6218195	-	U73338.1-1.1	ENSCAFT00000016858	96.3285	Kidney	0	0
chr29	4155000	-	AK133968.1-1.1	ENSCAFT00000010700	96.3235	Ovary	0	2
chr4	69131368	+	BC048229.1-1.1	ENSCAFT00000029406	96.3219	Lung	0	0
chr9	36896780	-	BC058678.1-1.1	ENSCAFT00000027859	96.3145	Ovary	0	2
chr8	62305688	-	U87628.1-1.1	ENSCAFT00000036273	96.3122	Ovary	0	3
chr24	36299761	-	BC017152.1-1.1	ENSCAFT00000015880	96.307	Blood	0	3
chr9	35887420	-	BC142531.1-1.1	ENSCAFT00000027609	96.2915	Smooth Muscle	0	1
chr34	39647261	+	DQ192037.1-1.1	ENSCAFT00000024382	96.2907	Heart	0	3
chr7	38410868	-	AK148420.1-1.1	ENSCAFT00000025049	96.2742	Lung	0	0
chr20	43176562	-	BC052422.1-1.1	ENSCAFT00000019133	96.2474	Smooth Muscle	0	3
chr27	13307339	+	BC086536.1-1.1	ENSCAFT00000015336	96.2313	Liver	0	3	yes
chr4	62069386	+	AK083245.1-1.1	ENSCAFT00000028867	96.2218	Brain	0	2	yes
chr5	66039164	-	AK048258.1-1.1	ENSCAFT00000031400	96.202	Brain	0	4
chr9	51139681	-	AB209467.1-1.1	ENSCAFT00000030804	96.2012	Brain	0	1
chr5	35968453	-	BC039745.1-1.1	ENSCAFT00000026928	96.2011	Brain	0	3
chr17	52005774	+	AK028695.1-1.1	ENSCAFT00000013895	96.1988	Kidney	0	1
chr29	42559461	-	AY034612.1-1.1	ENSCAFT00000014983	96.1816	Testis	0	2
chr24	8066819	-	AK031535.1-1.1	ENSCAFT00000008775	96.1373	Blood	0	3
chr17	63217409	-	BC012796.2-1.1	ENSCAFT00000019676	96.1343	Liver	0	4
chr24	30366683	+	BC033453.1-1.1	ENSCAFT00000014386	96.1274	Testis	0	3
chr7	19873664	+	BC082789.1-1.1	ENSCAFT00000021097	96.1259	Smooth Muscle	0	7
chr6	30883208	-	BC026509.1-1.1	ENSCAFT00000027263	96.108	Ovary	0	5
chr12	51586088	-	AL137502.1-1.1	ENSCAFT00000004979	96.1067	Smooth Muscle	0	0
chr12	7422807	+	CR936873.1-1.1	ENSCAFT00000002005	96.1042	Kidney	0	0	yes
chr15	47729154	-	AK075364.1-1.1	ENSCAFT00000012383	96.1024	Ovary	0	2	yes
chr5	74974728	+	BC065941.1-1.1	ENSCAFT00000031870	96.0915	Heart	0	1
chr10	67352411	-	D50917.1-1.1	ENSCAFT00000035374	96.0872	Blood	0	3
chrX	125249918	-	BC169081.1-1.1	ENSCAFT00000031141	96.0843	Kidney	0	4	yes
chr8	52984507	+	AB051524.1-1.1	ENSCAFT00000027176	96.0806	Heart	0	3
chr5	33127832	-	AK129131.1-1.1	ENSCAFT00000024162	96.0804	Brain	0	2
chr20	45732340	-	BC005489.1-1.1	ENSCAFT00000022224	96.0796	Liver	0	4
chr8	56804613	-	BC040498.1-1.1	ENSCAFT00000027441	96.0685	Smooth Muscle	0	3
chr16	36743198	-	BC011288.1-1.1	ENSCAFT00000037198	96.0519	Heart	0	1
chr6	59506396	+	U53586.1-1.1	ENSCAFT00000032091	96.051	Lung	0	2
chr17	3898205	-	BC126538.1-1.1	ENSCAFT00000005208	96.0429	Brain	0	6
chr7	33637085	-	AK090278.1-1.1	ENSCAFT00000035847	96.0351	Ovary	0	2
chr30	18100726	+	AK098383.1-1.1	ENSCAFT00000023493	96.0325	Kidney	0	0
chr35	13697949	-	BC098215.1-1.1	ENSCAFT00000015494	96.0252	Brain	0	2
chrX	35724262	+	AK160604.1-1.1	ENSCAFT00000022643	96.0205	Lung	0	4
chr17	3812143	-	BC044828.1-1.1	ENSCAFT00000005177	96.0199	Lung	0	1
chr5	58007303	+	BC103740.1-1.1	ENSCAFT00000030273	96.018	Ovary	0	0	yes
chr1	114914730	-	AK122377.1-1.1	ENSCAFT00000007776	95.9799	Kidney	0	2
chr9	4722345	+	CR936670.1-1.1	ENSCAFT00000008982	95.9732	Lung	0	0
chr6	15666955	-	AK045824.1-1.1	ENSCAFT00000025509	95.9538	Heart	0	0
chr1	45414052	+	AY605260.1-4.1	ENSCAFT00000000680	95.9444	Ovary	0	5
chr1	112165024	+	AK033567.1-1.1	ENSCAFT00000006868	95.9337	Lung	0	0	yes
chr37	28090224	-	BX538024.1-1.1	ENSCAFT00000023494	95.9255	Smooth Muscle	0	4
chr4	58813620	-	AK155122.1-1.1	ENSCAFT00000027979	95.9244	Brain	0	2
chr34	22597496	+	BC096026.1-1.1	ENSCAFT00000021728	95.9119	Kidney	0	6
chr5	18344450	-	AK037131.1-1.1	ENSCAFT00000020260	95.8966	Lung	0	3
chr13	47828011	+	BC108346.1-1.1	ENSCAFT00000003164	95.8951	Testis	0	4	yes
chr29	22670173	-	AK088814.1-1.1	ENSCAFT00000012551	95.8939	Ovary	0	1	yes
chr1	33306224	+	BC060221.1-1.1	ENSCAFT00000000421	95.8794	Blood	0	2
chr21	26978041	+	AB019210.1-1.1	ENSCAFT00000008889	95.8594	Lung	0	3
chr2	53823314	-	AY692423.1-1.1	ENSCAFT00000011810	95.8525	Ovary	0	1
chr17	63656814	+	BC064474.1-1.1	ENSCAFT00000020176	95.8525	Lung	0	2
chr5	7707388	-	U15571.1-1.1	ENSCAFT00000016107	95.8517	Lung	0	9
chr11	18834519	-	BC105406.1-1.1	ENSCAFT00000000904	95.8435	Heart	0	2
chr17	23455262	+	AB051511.1-1.1	ENSCAFT00000006954	95.84	Liver	0	3
chr10	41281783	+	AK141742.1-1.1	ENSCAFT00000003341	95.8399	Lung	0	3
chr33	4764040	+	BC062993.1-1.1	ENSCAFT00000014341	95.8333	Kidney	0	4
chr5	57828574	+	BC028324.1-1.1	ENSCAFT00000030254	95.8166	Ovary	0	2
chr20	35828325	+	AK050731.1-1.1	ENSCAFT00000012398	95.8094	Kidney	0	1
chr10	10195864	+	AK083214.1-1.1	ENSCAFT00000036486	95.8051	Brain	0	3
chr19	18162293	-	BC079887.1-1.1	ENSCAFT00000006363	95.8012	Lung	0	2
chr1	17587144	-	BC148956.1-1.1	ENSCAFT00000000134	95.8012	Testis	0	0
chr5	12055495	-	BC050865.1-1.1	ENSCAFT00000017377	95.7916	Smooth Muscle	0	3
chr24	44564448	+	BC126636.1-1.1	ENSCAFT00000018879	95.7818	Smooth Muscle	0	2	yes
chr17	42744826	-	BX640868.1-1.1	ENSCAFT00000037867	95.7816	Smooth Muscle	0	3
chr1	23696706	+	AF273051.1-1.1	ENSCAFT00000000233	95.773	Ovary	0	0
chr14	58676267	+	AB209898.1-1.1	ENSCAFT00000005469	95.7714	Ovary	0	4
chr29	10286308	+	AF432215.1-1.1	ENSCAFT00000011230	95.7698	Lung	0	1
chr3	12684049	+	X86000.1-1.1	ENSCAFT00000012184	95.759	Ovary	0	1
chr28	38154137	-	AK220274.1-1.1	ENSCAFT00000020627	95.7585	Ovary	0	1
chr26	31192385	+	AK016555.1-1.1	ENSCAFT00000021938	95.7558	Smooth Muscle	0	2
chr7	82251347	-	AK172101.1-1.1	ENSCAFT00000030233	95.7542	Ovary	0	2	yes
chr17	11453396	+	AF180471.1-1.1	ENSCAFT00000005826	95.7521	Heart	0	1
chr16	17781165	+	AF117333.1-1.1	ENSCAFT00000007379	95.7497	Blood	0	1
chr27	9921097	+	J03258.1-1.1	ENSCAFT00000014506	95.7315	Kidney	0	3
chr18	56127504	-	CR602633.1-1.1	ENSCAFT00000023875	95.7176	Blood	0	7	yes
chr31	3788693	-	AK002165.1-1.1	ENSCAFT00000012434	95.7134	Kidney	0	2
chr1	73267508	+	AK168701.1-1.1	ENSCAFT00000001851	95.7055	Kidney	0	0
chr14	35907795	+	BC098187.1-1.1	ENSCAFT00000003939	95.7008	Lung	0	2
chr8	51677890	+	AK145696.1-1.1	ENSCAFT00000026999	95.6912	Blood	0	3
chr9	14841419	-	BC085824.1-1.1	ENSCAFT00000020422	95.6872	Blood	0	1
chr4	42357622	+	AK095862.1-1.1	ENSCAFT00000026556	95.6782	Ovary	0	1
chr5	44455236	-	BC052418.1-1.1	ENSCAFT00000029217	95.6689	Ovary	0	2	yes
chr13	42183174	+	AK033990.1-1.1	ENSCAFT00000038006	95.6382	Kidney	0	0
chr14	14850122	+	BC055045.1-1.1	ENSCAFT00000002784	95.6352	Brain	0	2
chr17	39882327	+	BX538316.1-1.1	ENSCAFT00000011487	95.6268	Smooth Muscle	0	1
chr9	44315651	-	BC064461.1-1.1	ENSCAFT00000029373	95.6244	Ovary	0	3
chr9	53708323	+	AF416510.1-1.1	ENSCAFT00000031546	95.5873	Brain	0	4
chrX	14289373	-	BC051913.1-1.1	ENSCAFT00000020307	95.5821	Testis	0	1
chr11	59253411	+	AK154381.1-1.1	ENSCAFT00000003989	95.5752	Ovary	0	2
chr11	61170883	+	U75454.1-1.1	ENSCAFT00000004086	95.5665	Heart	0	3
chr8	46225401	+	BC091351.1-1.1	ENSCAFT00000026233	95.5643	Heart	0	3
chr11	24116071	+	BC151570.1-1.1	ENSCAFT00000001411	95.5634	Brain	0	1
chr25	36616266	+	AF099098.1-1.1	ENSCAFT00000014480	95.5629	Kidney	0	2
chr23	41082914	-	BX640905.1-1.1	ENSCAFT00000012512	95.5608	Brain	0	2
chr1	44343193	+	AB033035.1-1.1	ENSCAFT00000000638	95.5556	Ovary	0	3	yes
chr26	17774203	+	BX647687.1-1.1	ENSCAFT00000015826	95.5542	Lung	0	0
chr5	66514404	+	AF090190.1-1.1	ENSCAFT00000031471	95.5479	Lung	0	2	yes
chr20	7076536	-	BC049093.1-1.1	ENSCAFT00000007124	95.5411	Lung	0	1	yes
chr29	29369645	+	AK034783.1-1.1	ENSCAFT00000013278	95.5409	Brain	0	3	yes
chr4	62076101	-	AK096607.1-1.1	ENSCAFT00000028924	95.5375	Brain	0	3
chr9	21513029	+	BC148927.1-1.1	ENSCAFT00000021851	95.5254	Kidney	0	4
chr32	23611578	+	AK160989.1-1.1	ENSCAFT00000016302	95.518	Liver	0	9
chr28	29607041	+	AB011106.2-1.1	ENSCAFT00000018678	95.514	Brain	0	1	yes
chr9	3423454	+	BC083817.1-1.1	ENSCAFT00000009464	95.5123	Kidney	0	3
chr28	36428742	-	AK122324.1-1.1	ENSCAFT00000020187	95.5107	Kidney	0	1
chrX	35052659	-	AK169085.1-1.1	ENSCAFT00000022424	95.4887	Blood	0	1
chr25	7697181	+	AF045469.1-1.1	ENSCAFT00000010086	95.486	Ovary	0	2
chr32	37157045	+	BC134489.1-1.1	ENSCAFT00000019368	95.4827	Brain	0	1	yes
chr9	39176989	-	U78305.1-1.1	ENSCAFT00000028162	95.4644	Ovary	0	3	yes
chr2	84356999	+	AB037753.1-1.1	ENSCAFT00000025236	95.4558	Ovary	0	1
chr1	112977664	-	BC148047.1-1.1	ENSCAFT00000007160	95.4466	Brain	0	3	yes
chr1	86298384	+	BX647386.1-1.1	ENSCAFT00000002668	95.4369	Liver	0	0
chr2	14237559	-	BC148031.1-3.1	ENSCAFT00000006652	95.4318	Lung	0	4	yes
chr1	90261428	-	AK049407.1-1.1	ENSCAFT00000002987	95.4278	Ovary	0	1
chr29	12262140	+	BX647876.2-1.1	ENSCAFT00000011356	95.407	Heart	0	1
chrX	12936307	+	AK030100.1-1.1	ENSCAFT00000039024	95.4011	Lung	0	1
chr5	25674422	-	AB096241.1-1.1	ENSCAFT00000022718	95.3983	Ovary	0	1
chrX	52709086	-	AK123763.1-1.1	ENSCAFT00000026225	95.3966	Liver	0	1	yes
chr6	40205078	+	BX647476.1-1.1	ENSCAFT00000030520	95.378	Brain	0	2
chr10	20033240	-	CR624670.1-1.1	ENSCAFT00000001087	95.3635	Skin	0	1	yes
chr1	110341383	-	AK160981.1-1.1	ENSCAFT00000006233	95.3632	Lung	0	5
chr30	35225267	+	AK136188.1-1.1	ENSCAFT00000037136	95.3535	Kidney	0	0
chr15	53775807	+	BC134624.1-2.1	ENSCAFT00000013018	95.3515	Ovary	0	5
chr6	15358162	+	BC065066.1-1.1	ENSCAFT00000025386	95.348	Lung	0	3
chr9	61531978	-	BC054001.1-1.1	ENSCAFT00000032196	95.3372	Heart	0	2
chr5	84744025	+	BC024698.1-1.1	ENSCAFT00000032378	95.3353	Kidney	0	4
chr8	42348095	+	BC105418.1-1.1	ENSCAFT00000025649	95.3288	Kidney	0	2
chrX	42197999	-	BC125335.1-1.1	ENSCAFT00000025025	95.3281	Smooth Muscle	0	2
chr33	31022783	-	BC072651.1-1.1	ENSCAFT00000019903	95.324	Blood	0	1
chr20	21032992	+	AL512746.1-1.1	ENSCAFT00000010310	95.3226	Brain	0	2	yes
chr4	62892360	-	BC060275.1-1.1	ENSCAFT00000029116	95.3202	Ovary	0	3
chr18	54597497	-	BC038056.1-1.1	ENSCAFT00000021250	95.3159	Ovary	0	2
chr7	31187869	-	AK169151.1-1.1	ENSCAFT00000023809	95.303	Blood	0	3
chr1	44860318	+	BC133378.1-1.1	ENSCAFT00000000674	95.3005	Smooth Muscle	0	4
chr14	57112480	+	BC151650.1-1.1	ENSCAFT00000005446	95.2961	Testis	0	3
chr9	3668956	-	BC057623.1-1.1	ENSCAFT00000009236	95.2923	Ovary	0	2
chr30	20980941	-	AB209505.1-1.1	ENSCAFT00000025057	95.2799	Kidney	0	3
chr5	18570309	+	AF544988.1-1.1	ENSCAFT00000020335	95.2773	Brain	0	6
chr15	13892956	-	BC036071.1-1.1	ENSCAFT00000006315	95.2714	Brain	0	3	yes
chr33	10803832	-	BC058593.1-1.1	ENSCAFT00000015225	95.271	Liver	0	6	yes
chr15	16328141	-	AF259961.1-1.1	ENSCAFT00000006448	95.2454	Lung	0	2
chr4	17310997	+	BC082312.1-1.1	ENSCAFT00000020628	95.2393	Lung	0	0
chr24	24543004	+	BC071208.1-1.1	ENSCAFT00000011491	95.2297	Smooth Muscle	0	3
chr9	11353813	+	Z46629.1-1.1	ENSCAFT00000007033	95.2115	Lung	0	1	yes
chr1	105503498	+	BC053076.1-1.1	ENSCAFT00000004103	95.1754	Skin	0	2
chr38	5849043	+	BC089605.1-1.1	ENSCAFT00000016265	95.1733	Liver	0	5
chr17	37142242	-	AF454552.1-1.1	ENSCAFT00000010528	95.1711	Testis	0	1	yes
chr3	89905658	-	AF323990.1-1.1	ENSCAFT00000026177	95.1684	Kidney	0	1
chr20	48245906	+	AK147408.1-1.1	ENSCAFT00000003222	95.1642	Brain	0	1
chr27	22954727	-	AK129335.1-1.1	ENSCAFT00000017435	95.1629	Lung	0	2
chr12	46625399	-	M26756.1-1.1	ENSCAFT00000004712	95.1538	Liver	0	4
chr2	39915879	+	AL832993.1-1.1	ENSCAFT00000010100	95.1521	Brain	0	1
chr38	3957196	-	BC006897.1-1.1	ENSCAFT00000015335	95.1424	Testis	0	2
chr35	10553417	+	AK004216.1-1.1	ENSCAFT00000015209	95.1247	Smooth Muscle	0	1
chr9	58666504	+	BC072624.1-1.1	ENSCAFT00000031967	95.1094	Smooth Muscle	0	0
chr7	20196782	+	BC039250.1-1.1	ENSCAFT00000021279	95.1028	Smooth Muscle	0	1
chr30	42260956	+	BC011206.1-1.1	ENSCAFT00000028709	95.0957	Heart	0	5
chr2	17975973	+	BX641115.1-1.1	ENSCAFT00000006496	95.0923	Kidney	0	0
chr38	19992050	+	BC097348.1-1.1	ENSCAFT00000038738	95.0739	Lung	0	2
chrX	6389469	+	Y12781.1-1.1	ENSCAFT00000018069	95.0435	Smooth Muscle	0	5
chr26	10460571	-	AB028999.1-1.1	ENSCAFT00000012996	95.043	Blood	0	1
chr27	40500896	+	AK094805.1-1.1	ENSCAFT00000022099	95.0413	Lung	0	5
chr8	73837086	+	AK147304.1-1.1	ENSCAFT00000028725	95.0291	Brain	0	3
chr14	23510348	+	AB091828.1-1.1	ENSCAFT00000003335	95.0232	Brain	0	5
chr17	25916656	+	AK129031.1-1.1	ENSCAFT00000008476	95.014	Blood	0	3
chr16	48024284	+	BC039163.1-1.1	ENSCAFT00000011984	95.0073	Brain	0	2
chr13	32889821	-	BC084730.1-1.1	ENSCAFT00000001774	95.0023	Heart	0	3
chr1	19832402	+	BC103803.1-1.1	ENSCAFT00000000149	94.9987	Heart	0	1
chr3	88038116	+	AK122570.1-1.1	ENSCAFT00000026123	94.9771	Brain	0	1
chr19	32840952	-	BC146173.1-1.1	ENSCAFT00000007808	94.9706	Blood	0	0	yes
chr4	58478672	-	BC060617.1-1.1	ENSCAFT00000027977	94.9677	Heart	0	1
chr2	70149259	-	BC053105.1-1.1	ENSCAFT00000016233	94.964	Kidney	0	3
chr2	24621388	-	BC026226.1-1.1	ENSCAFT00000007576	94.9607	Testis	0	0
chr25	34660955	+	AK139262.1-1.1	ENSCAFT00000014211	94.9586	Heart	0	1	yes
chr13	6380071	+	BC042575.1-1.1	ENSCAFT00000000905	94.952	Kidney	0	3
chr18	36210879	-	BC006789.1-1.1	ENSCAFT00000038986	94.9519	Kidney	0	1	yes
chr17	51356467	-	BC054472.1-1.1	ENSCAFT00000013192	94.95	Blood	0	2
chr24	46754817	-	AF151865.1-1.1	ENSCAFT00000019429	94.9483	Smooth Muscle	0	1
chr13	47183415	+	BC038019.1-1.1	ENSCAFT00000003103	94.9438	Lung	0	3
chr20	22736191	+	BC080287.1-1.1	ENSCAFT00000010397	94.9302	Liver	0	2
chr13	63609689	+	AK226164.1-1.1	ENSCAFT00000004709	94.9161	Liver	0	5
chr19	6257901	-	AB004665.1-1.1	ENSCAFT00000005959	94.9125	Liver	0	2
chr18	54478777	-	AK028577.1-1.1	ENSCAFT00000021075	94.9013	Kidney	0	2
chr2	72130896	+	AF208850.1-1.1	ENSCAFT00000017195	94.888	Liver	0	2
chr2	75042180	-	AL136551.1-1.1	ENSCAFT00000018830	94.886	Heart	0	1
chr20	11666595	+	AK220449.1-1.1	ENSCAFT00000008822	94.8667	Testis	0	3	yes
chrX	88808686	-	AF286598.1-1.1	ENSCAFT00000028944	94.8482	Brain	0	0	yes
chr17	61872274	-	BC085604.1-1.1	ENSCAFT00000018129	94.8433	Liver	0	4
chr25	13156834	+	BC059385.1-1.1	ENSCAFT00000010690	94.8427	Smooth Muscle	0	2
chr4	12025345	+	BC094384.1-1.1	ENSCAFT00000019204	94.8333	Smooth Muscle	0	2	yes
chr28	17405389	-	BC056434.1-1.1	ENSCAFT00000015832	94.8276	Blood	0	10
chr27	23684555	-	AK159805.1-1.1	ENSCAFT00000017839	94.8121	Smooth Muscle	0	1
chr28	15921203	-	AK133557.1-1.1	ENSCAFT00000015212	94.8052	Lung	0	7
chr14	14886256	-	AK079418.1-1.1	ENSCAFT00000002799	94.801	Ovary	0	0
chr16	9078660	+	AK173013.1-1.1	ENSCAFT00000005664	94.7924	Ovary	0	1
chr9	7864340	-	BC011724.2-1.1	ENSCAFT00000007863	94.7789	Lung	0	2
chr2	36719436	-	AB023199.1-1.1	ENSCAFT00000008896	94.7368	Brain	0	1
chr12	17379106	-	BX647968.1-1.1	ENSCAFT00000003195	94.7345	Kidney	0	0
chr33	26760928	-	BC059227.1-1.1	ENSCAFT00000017732	94.7224	Liver	0	1
chr11	55789873	-	AK147608.1-1.1	ENSCAFT00000003636	94.7221	Brain	0	7
chr34	19864180	-	AF146074.1-1.1	ENSCAFT00000019223	94.7154	Smooth Muscle	1	3
chr17	35108846	-	BX537482.1-1.1	ENSCAFT00000010451	94.713	Ovary	0	4
chr9	25338413	+	BC079890.1-1.1	ENSCAFT00000025410	94.7002	Brain	0	0
chr26	17485606	-	AK000681.1-1.1	ENSCAFT00000015756	94.6981	Testis	0	2
chr12	9655603	-	AF478693.1-1.1	ENSCAFT00000002308	94.6968	Brain	0	2
chr21	26037746	-	X60676.1-1.1	ENSCAFT00000008665	94.6879	Ovary	0	4
chr1	103717305	+	AK293825.1-1.1	ENSCAFT00000011500	94.6779	Heart	0	0
chr20	53097243	+	BC115992.1-1.1	ENSCAFT00000027519	94.6773	Kidney	0	4
chr5	76912431	+	AK140876.1-1.1	ENSCAFT00000031887	94.6723	Kidney	0	1
chr32	11392290	-	AB023210.2-1.1	ENSCAFT00000014761	94.6614	Brain	0	2
chr14	33207872	-	BC140506.1-1.1	ENSCAFT00000003805	94.6578	Smooth Muscle	0	4
chr1	117678539	-	AK012129.1-1.1	ENSCAFT00000009650	94.6529	Ovary	0	3
chr17	18201855	-	BC061834.1-1.1	ENSCAFT00000006168	94.6465	Liver	0	4	yes
chr13	64216727	-	AB002364.1-1.1	ENSCAFT00000004733	94.642	Testis	0	1
chr2	25895361	+	BC056476.1-1.1	ENSCAFT00000007617	94.6295	Kidney	0	0
chr33	9944608	-	AK122356.1-1.1	ENSCAFT00000014803	94.6201	Ovary	0	0
chr6	5748097	-	AK147478.1-1.1	ENSCAFT00000017875	94.6032	Testis	0	1
chr2	38946789	+	BC060211.1-1.1	ENSCAFT00000009802	94.5778	Brain	0	47	yes
chr17	18239469	-	AF315591.1-1.1	ENSCAFT00000006180	94.5558	Testis	0	8
chr3	65007959	-	AF071594.1-1.1	ENSCAFT00000023738	94.5192	Ovary	0	1
chr13	42202013	-	AB126829.1-1.1	ENSCAFT00000002832	94.5067	Testis	0	1
chr12	45271841	-	AF350451.1-1.1	ENSCAFT00000004559	94.4892	Lung	0	3	yes
chr35	10262382	+	AK147260.1-1.1	ENSCAFT00000015134	94.4866	Lung	0	2
chr15	40971390	+	AB209297.1-1.1	ENSCAFT00000010545	94.4858	Brain	0	5
chr23	44464709	-	AK141580.1-1.1	ENSCAFT00000012985	94.4791	Brain	0	6
chr12	13298241	+	BC057110.1-1.1	ENSCAFT00000002501	94.4751	Lung	0	4
chr11	4481863	+	AK031974.1-1.1	ENSCAFT00000000634	94.4545	Kidney	0	4
chr26	8133536	+	BC134513.1-1.1	ENSCAFT00000011179	94.4444	Skin	0	4
chr10	10350532	-	AK165917.1-1.1	ENSCAFT00000000563	94.4381	Smooth Muscle	0	3
chr26	4262440	-	BC148090.1-1.1	ENSCAFT00000010740	94.4327	Lung	0	3
chr9	61790920	+	AF390896.1-1.1	ENSCAFT00000032203	94.4152	Testis	0	3
chr16	17597006	+	BC112699.1-1.1	ENSCAFT00000007316	94.4139	Brain	0	1
chr24	39408152	+	AB023156.2-1.1	ENSCAFT00000018193	94.4059	Testis	0	1
chr20	39657106	+	BC066173.1-1.1	ENSCAFT00000013695	94.4027	Testis	0	3
chr12	13843045	-	AM404183.1-1.1	ENSCAFT00000002578	94.3887	Blood	0	1
chr36	32372256	-	AF146525.1-1.1	ENSCAFT00000023410	94.3713	Ovary	0	1
chr3	56422234	-	AK025521.1-1.1	ENSCAFT00000019724	94.3679	Brain	0	3
chr19	15939845	-	AK031032.1-1.1	ENSCAFT00000006193	94.3446	Brain	0	0
chr15	9699923	-	BC050924.1-1.1	ENSCAFT00000005780	94.3426	Liver	0	2
chr12	22925416	-	BC020400.1-1.1	ENSCAFT00000003463	94.332	Blood	0	3	yes
chr10	64060775	+	AB209304.1-1.1	ENSCAFT00000004771	94.3219	Lung	0	0
chr6	64494284	-	AB007960.2-1.1	ENSCAFT00000032235	94.3215	Brain	0	1
chr33	32902552	+	AK220528.1-1.1	ENSCAFT00000020772	94.3191	Heart	0	0
chrX	83496837	+	BC110055.1-1.1	ENSCAFT00000028489	94.3166	Testis	0	2	yes
chr25	10818852	-	BC096532.1-1.1	ENSCAFT00000010419	94.3136	Kidney	0	2
chr7	9140958	-	BC137166.1-1.1	ENSCAFT00000018294	94.3076	Liver	0	0
chr26	19183436	-	BC025493.1-1.1	ENSCAFT00000016266	94.2964	Brain	0	6
chr29	25700821	-	CR627477.1-1.1	ENSCAFT00000012994	94.2926	Heart	0	1
chr38	4797693	-	AK033672.1-1.1	ENSCAFT00000015965	94.2907	Blood	0	1
chr20	9053657	-	AK074794.1-1.1	ENSCAFT00000008014	94.289	Liver	0	4
chr9	59424241	-	BC037725.1-1.1	ENSCAFT00000032098	94.2871	Brain	0	1	yes
chr14	46118233	-	BC040339.1-1.1	ENSCAFT00000004933	94.2825	Kidney	0	3
chr24	34880535	+	AY318752.1-1.1	ENSCAFT00000014977	94.282	Liver	0	2
chr12	43847592	-	AF277093.1-1.1	ENSCAFT00000004516	94.281	Ovary	0	3
chr13	5398853	-	AB077205.1-1.1	ENSCAFT00000000864	94.251	Testis	0	4
chr33	28778235	+	BX647656.1-1.1	ENSCAFT00000018979	94.2484	Blood	0	0
chr14	62375240	-	BC142498.1-1.1	ENSCAFT00000005627	94.244	Kidney	0	1
chr4	23340312	+	BX648405.1-1.1	ENSCAFT00000021901	94.2197	Brain	0	2
chr12	36062912	+	AB037832.1-1.1	ENSCAFT00000004094	94.1756	Heart	0	4
chr32	40948612	+	CR936673.1-1.1	ENSCAFT00000019716	94.1582	Lung	0	2
chr16	4018965	+	BC058261.1-1.1	ENSCAFT00000019522	94.1581	Ovary	0	2
chr5	67653095	+	BC146099.1-1.1	ENSCAFT00000031628	94.1577	Skin	0	4
chr21	36194997	-	AY234241.1-1.1	ENSCAFT00000012037	94.1411	Kidney	0	1
chr30	23623887	-	BC147901.1-1.1	ENSCAFT00000025219	94.1338	Kidney	0	3
chr2	20998971	+	AL832380.1-1.1	ENSCAFT00000006289	94.1308	Testis	0	0	yes
chr35	25839671	-	BC059179.1-1.1	ENSCAFT00000016628	94.1176	Lung	0	2
chr26	12638229	-	BX647450.1-1.1	ENSCAFT00000014013	94.1156	Smooth Muscle	0	1
chr24	25006742	-	AK089926.1-1.1	ENSCAFT00000011603	94.1007	Blood	0	3
chr13	32720150	+	AB004873.1-1.1	ENSCAFT00000037307	94.0802	Kidney	0	1
chr33	28841525	+	AY134858.1-1.1	ENSCAFT00000019011	94.0753	Kidney	0	2
chr10	34922697	-	BC103369.1-1.1	ENSCAFT00000002829	94.0693	Liver	0	2
chr12	8687371	+	DQ480748.1-1.1	ENSCAFT00000004886	94.0405	Kidney	0	2
chr32	24164197	+	BC147894.1-1.1	ENSCAFT00000016381	94.0279	Blood	0	4
chr6	60391763	-	BC080702.1-1.1	ENSCAFT00000032140	94.0214	Testis	0	6
chr10	64346892	+	AK129454.1-1.1	ENSCAFT00000004795	94.0208	Brain	0	2
chr3	27010275	-	AY007691.1-1.1	ENSCAFT00000013618	94.0166	Ovary	0	8
chr5	67226711	+	AY373756.1-1.1	ENSCAFT00000031567	93.9974	Brain	0	3
chr16	25654405	-	BC140550.1-1.1	ENSCAFT00000008658	93.981	Smooth Muscle	0	1
chrX	109676982	-	AK022711.1-1.1	ENSCAFT00000030076	93.9741	Kidney	0	0
chr8	52692828	-	BC028714.2-1.1	ENSCAFT00000027161	93.913	Kidney	0	3
chr9	50971057	-	BC043487.1-1.1	ENSCAFT00000030794	93.8886	Heart	0	4
chr24	14690989	+	AF003837.1-1.1	ENSCAFT00000009074	93.8654	Lung	0	1
chr7	13198624	-	AK052103.1-1.1	ENSCAFT00000019402	93.8625	Ovary	0	0	yes
chr4	11110646	+	BC006903.1-1.1	ENSCAFT00000037161	93.8486	Lung	0	2
chr12	18016557	-	AK034382.1-1.1	ENSCAFT00000003269	93.8408	Ovary	0	1
chr12	8916717	-	BC037131.1-1.1	ENSCAFT00000002223	93.8395	Blood	0	4
chr5	55587480	-	AB077295.1-1.1	ENSCAFT00000030097	93.8209	Liver	0	2
chr2	70724799	+	BC068168.1-1.1	ENSCAFT00000016269	93.816	Kidney	0	0
chr14	45749090	-	AK030620.1-1.1	ENSCAFT00000004902	93.8102	Lung	0	1
chr8	16582702	-	AF134803.1-1.1	ENSCAFT00000021081	93.7945	Testis	0	2
chr11	11569068	+	AJ005821.1-1.1	ENSCAFT00000000273	93.7771	Testis	0	1
chr5	69789531	-	BC005450.1-1.1	ENSCAFT00000031690	93.765	Lung	0	2
chr29	25106965	-	AK001576.1-1.1	ENSCAFT00000012917	93.7593	Blood	0	3
chr34	21377065	-	AK049196.1-1.1	ENSCAFT00000021150	93.7394	Smooth Muscle	0	3
chr10	67658681	+	BC133295.1-1.1	ENSCAFT00000005119	93.7333	Liver	0	4	yes
chr10	71177550	+	BC094544.1-1.1	ENSCAFT00000005248	93.7233	Brain	0	1
chr2	84580338	-	AF356524.1-1.1	ENSCAFT00000025602	93.7203	Liver	0	3
chr2	80687780	+	BC060648.1-1.1	ENSCAFT00000023709	93.7097	Smooth Muscle	0	5	yes
chrX	110100700	-	BC019723.1-1.1	ENSCAFT00000030108	93.7069	Smooth Muscle	0	2
chr9	57947356	-	BC038823.1-1.1	ENSCAFT00000031835	93.7063	Heart	0	3
chr4	7016312	+	BC148974.1-1.1	ENSCAFT00000017836	93.7021	Blood	0	3
chr4	69938076	-	AK135723.1-1.1	ENSCAFT00000029495	93.6975	Brain	0	2
chr9	12429358	+	BC153259.1-1.1	ENSCAFT00000021765	93.6842	Liver	0	1
chr7	66984122	-	BC020524.1-1.1	ENSCAFT00000028852	93.6324	Kidney	0	3	yes
chr20	11495868	-	AK019522.1-1.1	ENSCAFT00000008701	93.6324	Ovary	0	2
chr4	43257211	+	BC057026.1-1.1	ENSCAFT00000026639	93.63	Testis	0	2
chr34	10023294	-	BC059846.1-1.1	ENSCAFT00000016392	93.624	Blood	0	4	yes
chr26	12239926	-	BC038490.1-1.1	ENSCAFT00000013670	93.6071	Smooth Muscle	0	1
chr36	5547648	-	AK223625.1-1.1	ENSCAFT00000014654	93.5865	Brain	0	1	yes
chr22	50760050	+	BC067194.1-1.1	ENSCAFT00000008912	93.585	Ovary	0	2	yes
chr3	61089387	-	BC030847.1-1.1	ENSCAFT00000022473	93.5842	Blood	0	4
chr2	71383804	+	BC007548.1-1.1	ENSCAFT00000016581	93.5767	Testis	0	0
chr36	5783676	+	AB209399.1-1.1	ENSCAFT00000014685	93.5754	Heart	0	2
chr9	23843384	+	BC012674.1-1.1	ENSCAFT00000023906	93.5702	Brain	0	1
chr15	47311172	-	BC088739.1-1.1	ENSCAFT00000012324	93.5637	Ovary	0	1
chr8	6362532	-	AY358199.1-1.1	ENSCAFT00000018121	93.5282	Ovary	0	2
chr29	23176722	-	AJ000098.1-1.1	ENSCAFT00000012639	93.5229	Heart	0	5
chr6	46537866	+	BC142292.1-1.1	ENSCAFT00000031721	93.52	Brain	0	4
chr31	14859888	-	X84373.1-1.1	ENSCAFT00000012894	93.5131	Liver	0	1
chr20	27474133	-	BC088734.1-1.1	ENSCAFT00000010745	93.4971	Brain	0	0
chr11	20261580	+	AF051561.1-1.1	ENSCAFT00000000989	93.4962	Kidney	0	3
chr11	64489723	+	AB008226.1-1.1	ENSCAFT00000004427	93.4754	Lung	0	2
chr9	18834309	-	BX647447.1-1.1	ENSCAFT00000017260	93.4595	Kidney	0	0
chr18	27249148	-	AK163828.1-1.1	ENSCAFT00000009942	93.4471	Brain	0	0
chr3	73836088	-	BC007898.2-1.1	ENSCAFT00000025064	93.4409	Brain	0	5
chr18	45865954	+	BC006592.1-1.1	ENSCAFT00000014559	93.4252	Heart	0	7
chr10	51589693	+	AL832345.1-1.1	ENSCAFT00000004130	93.4168	Ovary	0	0
chr26	25082867	-	BC119822.1-1.1	ENSCAFT00000018932	93.414	Kidney	0	0
chr14	62333857	+	AL832619.2-1.1	ENSCAFT00000005616	93.4113	Kidney	0	1
chr37	3727670	-	AK142222.1-1.1	ENSCAFT00000014953	93.4073	Smooth Muscle	0	3	yes
chr13	21775164	-	BC091307.1-1.1	ENSCAFT00000001363	93.3786	Testis	0	3
chr7	70121416	+	BC003556.1-1.1	ENSCAFT00000029098	93.3714	Skin	0	0
chr13	47969176	+	BC037886.1-1.1	ENSCAFT00000003181	93.3515	Ovary	0	1
chr34	18926004	+	AL133061.1-1.1	ENSCAFT00000018627	93.3483	Kidney	0	1
chr2	30963781	-	AK030878.1-1.1	ENSCAFT00000008068	93.3226	Lung	0	0
chr1	40118758	-	BC006883.1-1.1	ENSCAFT00000000517	93.3089	Testis	0	4
chr3	57903303	-	AK087567.1-1.1	ENSCAFT00000020969	93.3039	Ovary	0	2	yes
chr28	5904923	+	BC046827.1-1.1	ENSCAFT00000011264	93.2975	Kidney	0	5
chr4	39458775	-	BC055075.1-1.1	ENSCAFT00000026196	93.2969	Ovary	0	0
chr15	42438246	+	AB037781.1-1.1	ENSCAFT00000010878	93.2789	Heart	0	1
chr8	33721582	+	AB028976.1-1.1	ENSCAFT00000023717	93.2706	Kidney	0	6
chr15	40957163	+	AK156206.1-1.1	ENSCAFT00000010545	93.2574	Lung	0	1
chr12	14677497	+	BC052572.1-1.1	ENSCAFT00000002887	93.2497	Smooth Muscle	0	3	yes
chr27	33227129	+	BC034128.1-1.1	ENSCAFT00000020038	93.2441	Heart	0	0	yes
chr7	11819096	+	BC060251.1-1.1	ENSCAFT00000019101	93.2271	Testis	0	1
chr15	11786103	-	AK027683.1-1.1	ENSCAFT00000006000	93.2099	Lung	0	3
chr15	6210940	+	BC142524.1-1.1	ENSCAFT00000004920	93.2014	Blood	0	2
chr20	48426151	-	AK091035.1-1.1	ENSCAFT00000024419	93.1944	Skin	0	3	yes
chr5	71068246	-	CR608359.1-1.1	ENSCAFT00000031761	93.1685	Lung	0	3	yes
chr6	40376772	+	BC151229.1-1.1	ENSCAFT00000030530	93.1553	Smooth Muscle	0	1
chr24	42684242	-	BC094306.1-1.1	ENSCAFT00000018789	93.1408	Kidney	0	3
chr25	54450533	+	AK144239.1-1.1	ENSCAFT00000020734	93.1276	Skin	0	3
chr33	21270458	-	BC021827.1-1.1	ENSCAFT00000017106	93.125	Ovary	0	1	yes
chr28	18116010	+	AL137465.1-1.1	ENSCAFT00000016234	93.1234	Lung	0	1
chr30	35308660	+	AB007856.2-1.1	ENSCAFT00000027692	93.1085	Testis	0	0
chr15	36659416	-	BC067069.1-1.1	ENSCAFT00000009993	93.0941	Brain	0	1
chr16	24283489	-	AK147606.1-1.1	ENSCAFT00000008562	93.0886	Kidney	0	5
chr24	24779852	-	AK147524.1-1.1	ENSCAFT00000011600	93.0882	Testis	0	3
chr16	43583331	+	BC039290.1-1.1	ENSCAFT00000038933	93.0825	Ovary	0	2
chr23	6435333	+	AL137636.1-1.1	ENSCAFT00000007336	93.0727	Brain	0	1
chr7	60897619	+	AF048687.1-1.1	ENSCAFT00000028668	93.0392	Lung	0	2
chr22	8002673	+	BC083855.1-1.1	ENSCAFT00000039297	93.0152	Smooth Muscle	0	3
chr25	32844402	+	BC065295.1-1.1	ENSCAFT00000013331	92.9997	Kidney	0	1
chr26	33670838	-	AK005042.1-1.1	ENSCAFT00000024144	92.9975	Heart	0	2
chr13	56474626	+	AB018311.1-1.1	ENSCAFT00000003726	92.9963	Skin	0	1
chr9	3437260	+	BC018801.1-1.1	ENSCAFT00000009457	92.9847	Skin	0	4
chr28	35605250	+	AL831821.2-1.1	ENSCAFT00000020120	92.9367	Heart	0	1
chr2	61521553	+	BC046523.1-1.1	ENSCAFT00000013644	92.9329	Brain	0	0	yes
chr5	11951250	-	U41751.2-1.1	ENSCAFT00000017324	92.9212	Ovary	0	4
chr1	57461604	-	BC038251.1-1.1	ENSCAFT00000001310	92.8875	Blood	0	3
chr36	16924892	-	BC040788.1-1.1	ENSCAFT00000019396	92.8672	Lung	0	3
chr3	75538960	-	AK048194.1-1.1	ENSCAFT00000025303	92.8607	Smooth Muscle	0	0
chr36	29145522	+	BC035000.1-1.1	ENSCAFT00000022899	92.8489	Lung	0	1
chr20	11136705	-	BC098060.1-1.1	ENSCAFT00000008287	92.8429	Testis	0	4
chr5	70481519	-	AK133157.1-1.1	ENSCAFT00000031718	92.8395	Brain	0	4
chr12	70813953	-	AL096744.1-1.1	ENSCAFT00000006350	92.8367	Testis	0	3
chr33	14298990	-	CR749655.1-1.1	ENSCAFT00000015552	92.827	Lung	0	1
chr30	20146961	-	BC059265.1-1.1	ENSCAFT00000024526	92.8074	Kidney	0	2
chrX	32448221	+	Z32684.2-1.1	ENSCAFT00000022037	92.7958	Lung	0	2
chr38	5110059	-	BC034084.1-1.1	ENSCAFT00000016118	92.7881	Kidney	0	3
chr27	18124470	-	U78090.1-1.1	ENSCAFT00000016613	92.7373	Lung	0	0
chr14	46716570	+	AK147291.1-1.1	ENSCAFT00000005014	92.7312	Brain	0	2
chr5	65840827	+	BC108140.1-1.1	ENSCAFT00000031376	92.7205	Heart	0	3
chr2	83892422	-	AB013848.1-1.1	ENSCAFT00000025038	92.7203	Lung	0	4
chr3	87804621	-	BC147892.1-1.1	ENSCAFT00000026079	92.7195	Kidney	0	1	yes
chrX	19568932	-	AB051464.1-1.1	ENSCAFT00000021261	92.7	Testis	0	1
chr22	5175175	-	BC113245.1-1.1	ENSCAFT00000037045	92.6959	Lung	0	3
chr26	40988246	+	AK138025.1-1.1	ENSCAFT00000024821	92.6934	Brain	0	1
chr15	10014996	+	BC094598.1-1.1	ENSCAFT00000005791	92.672	Ovary	0	0
chrX	119357530	+	BC079671.1-1.1	ENSCAFT00000030313	92.6353	Ovary	0	3	yes
chr17	37923220	-	AF245303.1-1.1	ENSCAFT00000011175	92.6302	Skin	0	2
chr8	45915857	-	BC042567.1-1.1	ENSCAFT00000026219	92.6227	Smooth Muscle	0	1
chr10	28223329	-	AK156939.1-1.1	ENSCAFT00000002006	92.6179	Lung	0	0
chr30	34357777	+	AK048626.1-1.1	ENSCAFT00000027555	92.6089	Heart	0	5
chr26	13089231	+	AK147354.1-1.1	ENSCAFT00000014133	92.6086	Brain	0	3
chr32	32833698	-	BC140596.1-1.1	ENSCAFT00000018138	92.6026	Heart	0	1
chr23	22869591	-	BC078724.1-1.1	ENSCAFT00000009299	92.585	Heart	0	4
chr15	6366622	-	AK017708.1-1.1	ENSCAFT00000005050	92.5785	Skin	0	4
chr5	66904605	+	U58048.1-1.1	ENSCAFT00000031530	92.5597	Heart	0	2
chr2	32671314	-	AF542550.1-1.1	ENSCAFT00000008395	92.5504	Kidney	0	0
chr1	60587277	+	AY056583.1-1.1	ENSCAFT00000001423	92.5455	Smooth Muscle	0	2
chr5	13814517	-	BC030911.1-1.1	ENSCAFT00000018431	92.5446	Kidney	0	0
chr27	7751932	-	AK225940.1-1.1	ENSCAFT00000013300	92.5446	Kidney	0	1	yes
chr3	64760994	+	AF082740.1-1.1	ENSCAFT00000035945	92.5183	Skin	0	1
chr8	53186365	-	AK095650.1-1.1	ENSCAFT00000027225	92.5161	Heart	0	1
chr11	25187332	-	AF226055.1-1.1	ENSCAFT00000001513	92.511	Liver	0	4
chr26	10281358	-	X89984.1-1.1	ENSCAFT00000012767	92.4966	Brain	0	3
chr17	63374746	+	AK150898.1-1.1	ENSCAFT00000019927	92.4961	Liver	1	6
chr25	49156923	+	AF147747.1-1.1	ENSCAFT00000019079	92.4936	Brain	0	1
chr2	18892073	-	AL117410.1-1.1	ENSCAFT00000006428	92.4862	Blood	0	5
chr10	28600053	-	AK163389.1-1.1	ENSCAFT00000002056	92.4752	Heart	0	1
chr13	19370493	-	AK145591.1-1.1	ENSCAFT00000001286	92.464	Brain	0	0	yes
chr26	27987540	+	AK085602.1-1.1	ENSCAFT00000021332	92.4507	Kidney	0	0
chr19	40356589	-	AK042650.1-1.1	ENSCAFT00000008057	92.4419	Lung	0	2
chr8	53127014	-	BC079589.1-1.1	ENSCAFT00000027201	92.435	Heart	0	2	yes
chr16	22803176	+	AB209859.1-1.1	ENSCAFT00000008339	92.4265	Heart	0	0
chr6	9300762	-	BC050379.1-1.1	ENSCAFT00000036773	92.4215	Lung	0	1
chr16	12626157	+	BX571742.1-1.1	ENSCAFT00000006568	92.4205	Liver	0	1
chr30	11517614	+	BC015052.2-1.1	ENSCAFT00000015168	92.4175	Blood	0	0
chr33	33763174	+	AK129041.1-1.1	ENSCAFT00000021302	92.4141	Kidney	0	2
chr23	19828474	+	AF047033.1-1.1	ENSCAFT00000009061	92.3804	Brain	0	3	yes
chr9	28946422	+	BC142255.1-1.1	ENSCAFT00000026791	92.38	Liver	0	4
chr29	44013011	+	BC003929.1-1.1	ENSCAFT00000015057	92.3783	Kidney	0	2
chr26	9638361	+	AK166359.1-1.1	ENSCAFT00000012296	92.3746	Testis	0	3
chr32	40410167	+	BC079622.1-1.1	ENSCAFT00000019563	92.3656	Brain	0	2	yes
chr1	110304742	+	AK171148.1-1.1	ENSCAFT00000006203	92.3605	Heart	0	6
chr3	59589372	-	BC086772.1-1.1	ENSCAFT00000022000	92.3555	Brain	0	0
[truncated: 1,794 more rows]

## Sheet: Additional Table 4 b
Chromosome	Position	Strand	TransMap transcript	RefSeq Transcript	CD	Tissue	Support
							RefSeq	Trans RefSeq
chr6	53093132	-	U84008.1-1.1	NM_001048096	100	Lung	0	7
chr10	70574589	+	AK124424.1-1.1	NM_001003363	100	Lung	0	1
chr20	49820279	+	BC151317.1-1.1	NM_001007123	100	Testis	0	3
chr20	25754995	+	BX648818.1-1.1	NM_001009187	100	Kidney	0	2
chr21	9547968	+	AB040973.1-1.1	NM_001003108	100	Brain	0	2
chr30	35735083	-	AY007110.1-1.1	NM_001003013	100	Lung	0	1
chr31	24369190	-	A02759.1-1.1	NM_001006601	100	Heart	0	5
chrX	32520570	+	X04011.1-1.1	NM_001100291	100	Lung	0	1
chrX	122481554	+	BC133287.1-1.1	NM_001252312	100	Kidney	0	3
chr24	19706778	+	BC050823.1-1.1	NM_001109956	99.9767	Testis	0	3
chr33	16358486	-	BC037306.1-1.1	NM_001080721	99.9732	Kidney	0	0
chr22	34361539	-	S57283.1-1.1	NM_001010943	99.9585	Lung	0	3
chr23	11288963	-	AB208866.1-1.1	NM_001002994	99.9488	Heart	0	9
chr1	114811239	+	BC061740.1-1.1	NM_001097557	99.9428	Lung	0	10
chr2	10253249	-	M74826.1-1.1	NM_001077439	99.9418	Brain	0	2
chr25	29111390	-	AB075549.1-1.1	NM_001048112	99.9404	Testis	0	3
chr10	53595344	+	CR936807.1-1.1	NM_001204842	99.9332	Ovary	0	0
chr18	49317052	-	BC058615.1-1.1	NM_001195825	99.9317	Liver	0	9
chrX	120561242	-	BX647357.1-1.1	NM_001048125	99.9292	Liver	0	4
chr3	30920063	+	BC148139.1-1.1	NM_001048133	99.9216	Kidney	0	2
chr16	39489059	-	AB051510.1-1.1	NM_001145071	99.9111	Heart	0	4
chr23	50308409	+	AK030759.1-1.1	NM_001193673	99.909	Lung	0	1
chr17	23247855	+	BC052735.1-1.1	NM_001003277	99.901	Kidney	0	2
chr17	12224008	+	BC027159.1-1.1	NM_001003218	99.9001	Ovary	0	5
chr11	24370184	+	AK220167.1-1.1	NM_001048016	99.8973	Liver	0	3
chr20	11207475	-	S76748.1-1.1	NM_001008552	99.8937	Blood	0	2
chr12	8222537	+	BC148063.1-1.1	NM_001003206	99.8921	Liver	0	4
chr11	4969002	-	BC003552.1-1.1	NM_001003232	99.8893	Blood	0	3
chr13	7794162	+	BC060836.1-1.1	NM_001003065	99.847	Lung	0	6
chr36	18413571	+	BC120278.1-1.1	NM_001097543	99.8447	Brain	0	4
chr16	48902038	+	BC123503.1-1.1	NM_001003042	99.8403	Lung	0	4
chr12	5953683	-	AF259504.1-1.1	NM_001020808	99.8363	Ovary	0	3
chr14	46561088	+	BC105525.1-1.1	NM_001003130	99.8354	Lung	0	4
chr9	29507068	-	Z78279.1-1.1	NM_001003090	99.8282	Ovary	0	4
chr16	9358399	-	BC034262.1-1.1	NM_001195151	99.7954	Lung	0	4
chr9	5533935	+	BC049126.1-1.1	NM_001003082	99.7794	Kidney	0	3
chr18	51525023	-	S78355.1-1.1	NM_001005757	99.761	Kidney	0	3
chr28	5904922	+	E09669.1-1.1	NM_001128097	99.7495	Kidney	0	3
chr2	86450047	-	BC026551.1-1.1	NM_001003220	99.7222	Lung	0	6
chr13	9821399	+	AY515851.1-1.1	NM_001128186	99.7167	Heart	0	3
chr1	111834596	-	AK136766.1-1.1	NM_001003022	99.7129	Kidney	0	2
chr26	4440320	-	AK075900.1-1.1	NM_001194984	99.7001	Lung	0	1
chrX	80274589	+	BC093596.1-1.1	NM_001013834	99.6572	Testis	0	4
chr12	7582143	+	L07592.1-1.1	NM_001048102	99.6451	Lung	0	1
chr34	23120680	-	BC166425.1-1.1	NM_001195404	99.6063	Ovary	0	5
chr7	32429917	-	AK160405.1-1.1	NM_001003283	99.5931	Kidney	0	3
chr24	46145356	+	AK147619.1-1.1	NM_001003208	99.5862	Brain	0	2
chr8	53118179	-	AF422797.1-1.1	NM_001003356	99.5215	Brain	0	3
chr9	51822925	-	U08106.1-1.1	NM_001008717	99.5198	Brain	0	0
chr25	50994371	-	BC080662.1-1.1	NM_001103215	99.5086	Ovary	0	3
chr17	23455262	+	AB051511.1-1.1	NM_001164486	99.5079	Heart	0	3
chr9	28851854	-	CR619581.1-1.1	NM_001110179	99.3614	Kidney	0	3
chr22	48713381	-	BX647118.1-1.1	NM_001197174	99.3297	Kidney	0	4
chr34	14252373	+	S46955.1-1.1	NM_001136500	99.3029	Lung	0	2
chr33	29385269	-	BC035550.1-1.1	NM_001168460	99.209	Heart	0	0
chr1	16912512	+	M13994.1-1.1	NM_001002949	99.135	Lung	0	0
chr16	15323722	+	AK049398.1-1.1	NM_001002989	99.0393	Kidney	0	0
chr29	21886624	+	AF545571.1-1.1	NM_001048115	99.0389	Ovary	0	4
chr8	41991191	+	AB023214.1-1.1	NM_001123330	98.9112	Lung	0	1
chrX	90706159	+	BC098327.1-1.1	NM_001006648	98.904	Brain	0	3
chr24	45183992	-	AK094784.1-1.1	NM_001197052	98.9022	Lung	0	1
chr21	47247179	+	AB032435.1-1.1	NM_001168414	98.8839	Brain	0	3
chr13	50124361	+	BC026713.1-1.1	NM_001003181	98.8201	Kidney	0	4
chr18	24316932	-	X16323.1-1.1	NM_001002964	98.8058	Lung	0	0
chr9	5925736	-	BC002388.1-1.1	NM_001003348	98.5828	Ovary	0	0
chr1	75335343	-	BC021490.1-1.1	NM_001197157	98.3677	Lung	0	4
chr4	30047352	-	AB209488.1-1.1	NM_001003300	98.1036	Brain	0	1
chr29	14045952	+	AK042862.1-1.1	NM_001003318	98.0707	Testis	0	1
chrX	37695069	+	AK146612.1-1.1	NM_001002969	98.068	Liver	0	0
chr17	62837756	-	BC142209.1-1.1	NM_001003016	98.0191	Smooth Muscle	0	3
chr11	55624960	+	AK157885.1-1.1	NM_001002985	97.4743	Lung	0	1
chr5	59778866	-	X04526.1-1.1	NM_001003236	97.3773	Blood	1	6
chr4	70220390	-	X06562.1-1.1	NM_001003123	97.3038	Smooth Muscle	0	0
chr15	62598602	-	BC036657.2-1.1	NM_001002930	97.1406	Brain	0	2
chr26	5901574	-	AL832160.1-1.1	NM_001197119	96.9421	Brain	0	2
chr13	11093269	-	BC152419.1-1.1	NM_001005754	96.9211	Lung	0	1
chr18	35736663	+	AY066021.1-1.1	NM_001003138	96.8023	Liver	0	3
chr26	31795098	-	U46034.1-1.1	NM_001242732	96.6527	Heart	0	3
chr27	41230919	-	X04836.1-1.1	NM_001003252	96.6006	Liver	0	3
chr37	13403681	+	BC134534.1-1.1	NM_001048029	96.5587	Liver	0	6
chr34	22418898	+	BC140488.1-1.1	NM_001006644	96.5534	Lung	0	0
chr9	25582013	-	BC038266.1-1.1	NM_001012645	96.3885	Ovary	0	5
chr29	4155000	-	AK133968.1-1.1	NM_001097981	96.3235	Ovary	0	2
chr8	62305688	-	U87628.1-1.1	NM_001003238	96.3058	Ovary	0	3
chr6	11724026	-	X16383.1-1.1	NM_001197095	96.1719	Lung	0	5
chr18	35755020	-	AK166320.1-1.1	NM_001197022	96.0784	Heart	0	3
chr6	30883208	-	BC026509.1-1.1	NM_001002971	96.0434	Ovary	0	5
chr26	13466965	+	AY599197.1-1.1	NM_001048134	95.8042	Blood	0	1
chr14	58676267	+	AB209898.1-1.1	NM_001002963	95.7714	Ovary	0	4
chr26	31192385	+	AK016555.1-1.1	NM_001048114	95.7235	Smooth Muscle	0	2
chr7	61139256	-	X58466.1-1.1	NM_001002939	95.6069	Liver	0	1
chr17	33372720	-	AK139368.1-1.1	NM_001159684	95.4685	Smooth Muscle	0	2
chr1	112977664	-	BC148047.1-1.1	NM_001013844	95.4466	Brain	0	3
chr20	51428146	+	BC054834.1-1.1	NM_001003032	94.9965	Testis	0	5
chr9	11353819	+	AK220197.1-1.1	NM_001002978	94.9396	Lung	0	2
chr27	23684555	-	AL117608.1-1.1	NM_001197313	94.765	Smooth Muscle	0	1
chr8	55718140	-	AF096875.1-1.1	NM_001122645	94.6927	Liver	0	3
chrX	57443792	+	AF016628.1-1.1	NM_001014770	94.6368	Ovary	0	3
chr2	63195352	-	AY188506.1-1.1	NM_001136502	94.4528	Lung	0	1
chr30	23623887	-	BC147901.1-1.1	NM_001048130	94.1338	Kidney	0	3
chr30	34357777	+	AK083158.1-1.1	NM_001170829	94.078	Heart	0	1
chr33	32246048	-	BX537966.1-1.1	NM_001003111	93.975	Kidney	0	3
chr32	20944899	+	BC065143.1-1.1	NM_001145151	93.8409	Kidney	0	2
chr27	8764631	+	AK122279.1-1.1	NM_001195147	93.7829	Smooth Muscle	0	5
chr18	45865954	+	BC006592.1-1.1	NM_001083367	93.4252	Heart	0	7
chr37	3727670	-	AK142222.1-1.1	NM_001002959	93.4073	Smooth Muscle	0	3
chr26	40988246	+	AK138025.1-1.1	NM_001003192	92.607	Brain	0	1
chr12	5673303	+	AK169702.1-1.1	NM_001048100	92.5904	Kidney	0	0
chr26	27987540	+	AK085602.1-1.1	NM_001007141	92.4507	Kidney	0	0
chr25	19990347	-	Z97062.1-1.1	NM_001252161	92.1986	Lung	0	1
chr17	63217409	-	BC012796.2-1.1	NM_001039043	92.126	Liver	0	4
chr1	39268468	+	AK035043.1-1.1	NM_001012395	91.4226	Ovary	0	0
chr2	74363631	-	AB209649.1-1.1	NM_001003362	91.1683	Testis	0	8
chr2	4752882	-	BC041810.1-1.1	NM_001003221	91.1074	Testis	0	20
chr32	33087587	+	BC062030.1-1.1	NM_001003094	91.0976	Smooth Muscle	0	3
chr6	10167338	-	BC112541.1-1.1	NM_001003967	90.7594	Ovary	0	1
chr29	20976294	+	AK136763.1-1.1	NM_001195666	90.7285	Brain	0	0
chr1	19476981	-	D90070.1-1.1	NM_001195771	90.4162	Lung	0	2
chr28	6943981	-	AJ299016.1-1.1	NM_001197099	90.128	Lung	0	3
chr1	91354342	-	BC023633.2-1.1	NM_001109958	90.0302	Ovary	0	0
chr16	56222280	-	AK048051.1-1.1	NM_001003314	90.0119	Liver	0	1
chr1	65563342	-	AJ489257.2-1.1	NM_001003154	89.7807	Heart	0	0
chr17	51251294	+	BC098332.1-1.1	NM_001012619	89.5062	Lung	0	2
chrX	126085928	+	AK031214.1-1.1	NM_001033512	89.0099	Blood	0	1
chr16	29366774	-	BC143923.1-1.1	NM_001195402	88.828	Brain	0	0
chr14	59419244	+	M69298.1-1.1	NM_001007143	88.6007	Lung	0	6
chr26	10957026	-	AK145211.1-1.1	NM_001113456	88.2504	Blood	0	2
chrX	11755108	-	BC048144.1-1.1	NM_001165260	88.2353	Kidney	0	5
chr20	43848258	+	AY724516.1-1.1	NM_001145215	88.1455	Testis	0	4
chr25	51194595	+	BC014948.1-1.1	NM_001103219	87.9954	Lung	0	0
chr12	21576405	+	DQ060246.1-1.1	NM_001002977	87.9814	Kidney	0	2
chr30	19945345	-	Z32741.1-1.1	NM_001008715	87.9212	Testis	0	1
chr3	74961379	+	BC071585.1-1.1	NM_001002955	87.3008	Testis	0	0
chr6	71516401	-	AB083788.1-1.1	NM_001048097	86.862	Lung	0	0
chr4	39218489	+	BC055327.1-1.1	NM_001003258	86.6835	Testis	0	1
chr27	36625613	-	BC148067.1-1.1	NM_001002957	86.339	Brain	0	1
chr29	3025212	-	U47077.5-1.1	NM_001006651	85.8065	Smooth Muscle	0	2
chr11	44289516	-	BC014469.1-1.1	NM_001146269	85.3939	Testis	0	1
chr1	108861258	-	AF188747.1-1.1	NM_001003284	85.3462	Ovary	0	2
chr34	39723599	-	U37518.1-1.1	NM_001130836	85.2841	Testis	0	1
chr21	36846756	-	AK154417.1-1.1	NM_001048019	85.1215	Testis	0	1
chr4	37774501	+	BC042611.1-1.1	NM_001145150	84.8577	Testis	0	1
chr26	17551887	+	BC102389.1-1.1	NM_001048092	83.8875	Kidney	0	2
chr21	47178667	+	AL833271.1-1.1	NM_001168413	82.9907	Testis	0	2
chr2	77288409	-	BC043306.1-1.1	NM_001038648	82.9787	Ovary	0	2
chr17	41466633	+	AK137937.1-1.1	NM_001002935	82.3675	Blood	0	5
chr13	50373305	-	AK031739.1-1.1	NM_001048024	82.132	Ovary	0	0
chr7	18692064	-	AY044241.1-1.1	NM_001002965	81.7551	Kidney	0	1
chr11	25359142	-	CR604367.1-1.1	NM_001252408	81.6978	Testis	0	1
chr4	62167181	+	DQ979389.1-1.1	NM_001003382	81.351	Testis	0	4
chr34	22420264	+	D45371.1-1.1	NM_001006644	80.8973	Smooth Muscle	0	1
chr11	25394808	-	AK097599.1-1.1	NM_001003063	80.6612	Blood	0	0
chr24	36167024	+	AK032197.1-1.1	NM_001109915	80.479	Testis	0	2
chr8	47074653	-	AF260258.1-1.1	NM_001252343	80.0242	Liver	0	2
chr31	31659307	+	AX750578.1-1.1	NM_001195140	79.3653	Lung	0	0
chr26	11515868	-	BC123502.1-1.1	NM_001003033	78.135	Lung	0	2
chr10	9252267	-	AK155952.1-1.1	NM_001198658	77.9672	Brain	0	1
chr35	10283511	-	CR936719.1-1.1	NM_001003270	77.8584	Heart	0	0
chr36	21749628	-	X02509.1-1.1	NM_001003144	77.8322	Smooth Muscle	0	1
chr25	33799699	+	AY851484.1-1.1	NM_001195843	77.6397	Liver	0	0
chr8	6589459	+	X89969.1-1.1	NM_001130437	77.5883	Ovary	1	3
chr18	46637668	-	AK030977.1-1.1	NM_001197189	77.2552	Heart	0	5
chr6	53004458	-	CR749816.1-1.1	NM_001003385	77.0985	Kidney	0	0
chr15	48891842	+	D90348.1-1.1	NM_001031632	76.9473	Kidney	0	4
chr32	41194963	-	BC126233.1-1.1	NM_001003188	76.6637	Lung	0	0
chr29	20974793	+	AK081222.1-1.1	NM_001195666	75.5749	Brain	0	0
chr20	12385128	+	AK143340.1-1.1	NM_001198659	75.1406	Testis	0	1
chr7	19585252	+	U43327.2-1.1	NM_001003351	74.6525	Lung	0	1
chr25	47216921	+	AB209519.1-1.1	NM_001251943	74.3009	Blood	0	1
chr2	32789916	+	AK088594.1-1.1	NM_001003211	73.701	Blood	0	1
chr34	39720591	-	AK157633.1-1.1	NM_001130836	73.2978	Lung	0	1
chr1	84000838	+	AK147393.1-1.1	NM_001003249	72.2549	Smooth Muscle	0	1
chr29	19419528	+	AK171678.1-1.1	NM_001190428	71.6195	Heart	0	0
chr9	19608965	+	AF153820.1-1.1	NM_001003120	71.2085	Liver	0	2
chr26	18375069	+	BC011219.1-1.1	NM_001003029	71.2085	Smooth Muscle	0	4
chr9	25197026	+	BC149077.1-1.1	NM_001013425	71.2025	Skin	0	2
chr7	45245697	+	BT025386.1-1.1	NM_001256262	71.1825	Kidney	0	4
chr7	67842469	+	AK308491.1-1.1	NM_001003107	71.1038	Kidney	0	0
chr17	25805575	+	X80910.1-1.1	NM_001003034	70.576	Blood	0	0
chr16	10415625	-	BC028648.1-1.1	NM_001252279	70.3917	Brain	0	1
chr21	47177612	+	AK125046.1-1.1	NM_001168413	68.7901	Testis	0	0
chr15	6877998	+	AK037661.1-1.1	NM_001252277	68.3356	Lung	0	0
chr25	23597626	+	BC057133.1-1.1	NM_001025619	68.2527	Lung	0	0
chr14	43300602	-	BC013971.2-1.1	NM_001206432	68.0412	Smooth Muscle	0	2
chr21	43507533	+	M68880.1-1.1	NM_001003113	67.7357	Brain	0	1
chr3	16873346	-	AK165970.1-1.1	NM_001048117	67.6064	Ovary	0	1
chr27	48375242	-	AK051076.1-1.1	NM_001251938	67.5254	Skin	0	0
chr15	56333301	+	BC133308.1-1.1	NM_001018034	67.1217	Brain	0	5
chr33	28360564	+	AK079513.1-1.1	NM_001003146	66.1376	Brain	0	4
chr11	69505253	+	BC050828.1-1.1	NM_001172235	65.5106	Testis	0	2
chr37	15536170	+	AK030812.1-1.1	NM_001003087	64.9358	Blood	0	1
chr21	33107199	-	AF017456.1-1.1	NM_001013847	64.8678	Smooth Muscle	0	1
chr4	56236705	+	AF450241.1-1.1	NM_001254715	64.6552	Ovary	0	2
chr10	57855018	-	BC123548.1-1.1	NM_001205055	64.5846	Smooth Muscle	0	2
chr4	44745304	+	L26101.1-1.1	NM_001003299	64.1093	Lung	0	1
chr6	31170529	-	BC033900.1-1.1	NM_001252172	64.0809	Testis	0	2
chr37	28940952	+	AK132391.1-1.1	NM_001012394	62.66	Skin	0	0
chr21	47180205	+	AB206762.1-1.1	NM_001168413	61.8982	Brain	0	1
chr9	7199480	+	BC055040.1-1.1	NM_001077587	61.5806	Brain	0	3
chr1	39266926	+	Y12229.1-1.1	NM_001012395	60.6307	Ovary	0	0
chr25	47215235	+	AK076067.1-1.1	NM_001251943	60.4184	Blood	0	0
chr18	56059635	-	AK000120.1-1.1	NM_001251947	58.3551	Brain	0	4
chr21	27293714	+	BC072546.1-1.1	NM_001003047	58.179	Heart	0	2
chr25	21375548	-	AK056785.1-1.1	NM_001145981	58.0234	Kidney	0	0
chr11	60226929	+	AK144794.1-1.1	NM_001003361	57.9618	Brain	0	1
chr32	20943844	+	BC065106.1-1.1	NM_001145151	57.2594	Brain	0	0
chr26	13443729	+	AB044545.1-1.1	NM_001048091	56.8463	Lung	0	1
chr1	16911174	+	BC027258.1-1.1	NM_001002949	56.2453	Skin	0	0
chr1	65455744	-	AK036470.1-1.1	NM_001003154	55.7676	Heart	0	1
chr11	55223816	-	BC038673.1-1.1	NM_001195688	53.5476	Ovary	0	0
chr26	40984170	+	AK138234.1-1.1	NM_001003192	53.5121	Testis	0	0
chr27	23043174	-	AB033056.2-1.1	NM_001197312	52.8563	Lung	0	3
chr28	27911001	+	AK018378.1-1.1	NM_001008713	52.5532	Brain	0	0
chr9	12258383	-	M35999.1-1.1	NM_001003162	52.1062	Lung	0	0
chr37	15736000	+	AK030827.1-1.1	NM_001002972	51.4097	Blood	0	1
chr24	27524081	-	AK075784.1-1.1	NM_001171749	51.313	Lung	0	2
chr27	23623158	-	BC008380.1-1.1	NM_001197311	50.8121	Testis	0	1
chr8	55719729	-	AF177197.1-1.1	NM_001122645	50.5373	Liver	0	0
chr9	29654677	+	AK083482.1-1.1	NM_001008714	49.5103	Liver	0	3
